# Supplementary material for: Fatty acyl-CoA reductase influences wax biosynthesis in the cotton mealybug, Phenacoccus solenopsis Tinsley
Source: Commun Biol. 2022 Oct 19;5:1108. doi: 10.1038/s42003-022-03956-y (PMC9582030; doi:10.1038/s42003-022-03956-y)
Supplement: Supplementary file 5 — Supplementary Data 2 [file 42003_2022_3956_MOESM5_ESM.xlsx]

## Sheet: Sheet1
Supplementary Data 2. Transcriptomic data of Integument and non-integument
Gene ID	baseMean	log2FoldChange	lfcSE	stat	pvalue	padj	Integument_1	Integument_2	Integument_3	Non-integumentary tissues_1	Non-integumentary tissues_2	Non-integumentary tissues_3
PSOL00703-TA	53.0561	2.58717	0.948001	2.72908	0.00635121	0.0883228	16.64	12.5837	16.0254	24.8042	217.247	31.0366
PSOL11967-TA	44.9437	-4.21825	1.3023	-3.23908	0.00119917	0.0231694	104	151.004	1.00159	2.65759	4.65054	6.3484
PSOL11966-TA	3.3722	1.80529	1.23618	1.46038	0.144185	NA	2.07999	0	2.00318	5.31518	7.30799	3.52689
PSOL08894-TA	2.35117	0.71323	1.47918	0.482178	0.629679	NA	2.07999	0	3.00477	0.885863	5.3149	2.82151
PSOL08895-TA	1.3156	0.551764	2.63372	0.2095	0.834058	NA	3.11999	0	0	0	2.65745	2.11613
PSOL02077-TA	710.939	0.0777179	0.239204	0.324902	0.745255	0.897833	640.638	593.531	839.332	713.12	699.574	779.442
PSOL02076-TA	5.02387	0.262394	0.897111	0.292487	0.769914	NA	6.23998	2.09728	5.00795	4.42931	5.3149	7.05377
PSOL02075-TA	5.16075	-0.196849	0.906119	-0.217245	0.828018	NA	5.19999	4.19456	7.01112	4.42931	7.30799	2.82151
PSOL02078-TA	0.629913	0.991529	2.981	0.332616	0.739424	NA	1.04	0	0	0	1.32873	1.41075
PSOL02072-TA	5.08603	0.31289	1.17226	0.266912	0.789537	NA	3.11999	0	10.0159	4.42931	7.30799	5.64302
PSOL02073-TA	4.47126	0.812528	1.2124	0.670183	0.502741	NA	7.27998	0	2.00318	4.42931	4.65054	8.46453
PSOL02079-TA	4.34121	0.99222	1.18249	0.839096	0.401415	NA	4.15999	0	4.00636	9.74449	5.3149	2.82151
PSOL02080-TA	2.40209	1.24261	2.45538	0.506078	0.612802	NA	4.15999	0	0	0	5.3149	4.93764
PSOL02084-TA	6.07789	0.445815	1.74506	0.255472	0.798359	0.921117	5.19999	0	10.0159	0	9.96544	11.286
PSOL02083-TA	3.76393	0.47156	1.30424	0.361559	0.717682	NA	2.07999	0	7.01112	2.65759	7.30799	3.52689
PSOL02082-TA	14.6871	0.0383696	0.726624	0.0528053	0.957887	0.986278	15.6	8.38913	19.0302	9.74449	9.96544	25.3936
PSOL02081-TA	67.3737	0.460331	0.796765	0.57775	0.563433	0.814484	93.5998	8.38913	67.1065	59.3528	100.319	75.4754
PSOL02085-TA	4.43957	1.91383	1.23389	1.55105	0.12089	NA	3.11999	0	2.00318	6.20104	3.32181	11.9914
PSOL02087-TA	36.3443	1.63434	0.721695	2.26458	0.0235384	0.214689	15.6	6.29185	30.0477	43.4073	34.5469	88.1722
PSOL02091-TA	15.0549	0.536219	1.00302	0.534603	0.592924	0.828455	2.07999	6.29185	28.0445	23.0324	13.9516	16.9291
PSOL02095-TA	2.07292	-0.91781	1.66869	-0.550019	0.582306	NA	0	2.09728	6.00953	0.885863	1.32873	2.11613
PSOL02086-TA	3.31058	0.121087	1.24253	0.0974522	0.922367	NA	4.15999	0	5.00795	1.77173	3.98618	4.93764
PSOL02090-TA	15.9194	-0.150874	0.788383	-0.191371	0.848235	0.942135	17.68	27.2647	6.00953	14.1738	21.924	8.46453
PSOL02092-TA	6.56763	-0.600655	0.783599	-0.766533	0.443359	0.750061	10.4	8.38913	5.00795	5.31518	4.65054	5.64302
PSOL02096-TA	3.51978	-0.753828	1.16078	-0.649416	0.51607	NA	2.07999	4.19456	7.01112	1.77173	4.65054	1.41075
PSOL02094-TA	9.71311	-0.803866	0.883362	-0.910008	0.362818	0.706517	7.27998	6.29185	23.0365	10.6304	3.98618	7.05377
PSOL02088-TA	581.113	1.31202	0.595505	2.20321	0.0275797	0.236757	409.759	125.837	463.736	492.54	1096.86	897.945
PSOL02089-TA	1.89555	-0.123448	1.56988	-0.0786353	0.937323	NA	0	4.19456	2.00318	1.77173	1.99309	1.41075
PSOL02093-TA	9.38292	0.656681	0.86517	0.75902	0.447841	0.753303	8.31998	4.19456	9.0143	4.42931	11.2942	19.0452
PSOL02101-TA	22.8032	0.318605	1.07685	0.295869	0.76733	0.906296	29.1199	0	31.0493	35.4345	17.9378	23.2774
PSOL02108-TA	891.21	-0.874459	0.478073	-1.82913	0.0673798	0.386392	732.158	1868.68	860.365	799.934	585.303	500.818
PSOL02097-TA	20.4453	-0.139342	0.56683	-0.245826	0.805817	0.923971	23.9199	18.8755	21.0334	30.1193	14.616	14.1075
PSOL02100-TA	8.15665	-0.195909	1.04484	-0.187502	0.851267	0.94334	13.52	0	12.0191	9.74449	7.30799	6.3484
PSOL02098-TA	5.34135	0.268946	0.92699	0.290128	0.771719	0.909113	4.15999	4.19456	6.00953	7.97276	2.65745	7.05377
PSOL02099-TA	11.8796	-0.573948	1.16077	-0.494454	0.620985	0.841689	31.1999	0	11.0175	10.6304	9.96544	8.46453
PSOL02102-TA	39.2625	-0.984895	0.653121	-1.50798	0.131559	0.508888	59.2799	75.5022	22.035	39.8638	21.2596	17.6344
PSOL02106-TA	994.772	-0.69218	0.441335	-1.56838	0.116793	0.485898	817.438	1877.07	993.576	985.079	667.684	627.786
PSOL02107-TA	31.7056	-0.80901	0.445919	-1.81425	0.0696387	0.391191	49.9199	27.2647	43.0683	25.69	25.2458	19.0452
PSOL02103-TA	11.8484	0.187052	0.883176	0.211794	0.832268	0.936982	12.48	2.09728	18.0286	7.97276	19.9309	10.5807
PSOL02105-TA	3.82876	2.05514	1.32627	1.54957	0.121246	NA	2.07999	0	2.00318	2.65759	11.2942	4.93764
PSOL02104-TA	13.676	-0.177059	0.654407	-0.270565	0.786726	0.917181	11.44	8.38913	23.0365	15.9455	11.9585	11.286
PSOL02111-TA	28.3803	0.00936345	0.47928	0.0195365	0.984413	0.995168	25.9999	23.0701	35.0556	38.0921	21.2596	26.8043
PSOL02110-TA	1538.79	-0.684535	0.487617	-1.40384	0.160367	0.542895	1316.64	3015.89	1360.16	1577.72	1154	808.362
PSOL02109-TA	2.87873	1.51346	1.3454	1.12491	0.260625	NA	2.07999	0	2.00318	7.0869	3.98618	2.11613
PSOL02118-TA	81.4863	1.35964	1.06777	1.27334	0.202897	0.583083	72.7998	14.681	49.0779	9.74449	243.157	99.4582
PSOL02113-TA	33.0729	0.339571	0.54642	0.621447	0.534306	0.80019	42.6399	12.5837	31.0493	34.5486	33.8825	43.7334
PSOL02112-TA	21.0675	0.5606	0.793498	0.706491	0.479883	0.770226	30.1599	8.38913	12.0191	15.0597	43.8479	16.9291
PSOL02127-TA	0.462219	0.315702	4.02027	0.0785274	0.937409	NA	0	0	1.00159	1.77173	0	0
PSOL02122-TA	12.641	0.675678	1.30349	0.51836	0.604207	0.833816	19.76	0	9.0143	2.65759	23.2527	21.1613
PSOL02125-TA	5.84697	0.817145	1.51102	0.54079	0.588652	0.825992	10.4	0	2.00318	0.885863	12.6229	9.1699
PSOL02114-TA	8.93861	1.86516	1.04093	1.79182	0.0731617	0.401419	3.11999	2.09728	6.00953	8.85863	27.9032	5.64302
PSOL02121-TA	37.989	1.27429	0.897927	1.41914	0.155857	0.53614	39.5199	2.09728	24.0381	27.4617	67.1006	67.7162
PSOL02126-TA	8.00574	0.764891	0.743853	1.02828	0.303817	0.672266	8.31998	4.19456	5.00795	7.97276	11.9585	10.5807
PSOL02117-TA	42.1841	1.24586	1.26699	0.983318	0.325451	0.68425	64.4798	0	10.0159	28.3476	79.7235	70.5377
PSOL02115-TA	25.2276	0.892887	0.602039	1.4831	0.138047	0.514621	12.48	10.4864	29.0461	38.0921	24.5814	36.6796
PSOL02116-TA	3620.4	0.0892664	0.189207	0.471792	0.637075	0.848371	3086.71	3617.81	3821.06	4029.79	3580.91	3586.14
PSOL02123-TA	524.079	0.253578	0.258916	0.979386	0.327389	0.685382	454.479	419.456	558.887	589.099	475.019	647.536
PSOL02119-TA	12.3752	0.84905	0.638236	1.33031	0.183417	0.565695	10.4	4.19456	11.0175	17.7173	13.2873	17.6344
PSOL02120-TA	0	NA	NA	NA	NA	NA	0	0	0	0	0	0
PSOL02124-TA	0	NA	NA	NA	NA	NA	0	0	0	0	0	0
PSOL07082-TA	13.2681	1.56396	1.08381	1.44302	0.149014	0.526953	7.27998	12.5837	1.00159	6.20104	17.2734	35.2689
PSOL07083-TA	1.03296	-3.88331	3.63559	-1.06814	0.285459	NA	0	4.19456	2.00318	0	0	0
PSOL07084-TA	0.901983	-1.63936	2.73113	-0.60025	0.548339	NA	2.07999	0	2.00318	0	1.32873	0
PSOL07077-TA	32.1711	0.301256	0.688256	0.43771	0.661597	0.858742	54.0799	12.5837	19.0302	25.69	37.2043	44.4388
PSOL07079-TA	26.3953	-0.105872	0.61208	-0.172971	0.862674	0.948198	41.5999	10.4864	29.0461	20.3748	27.2389	29.6258
PSOL07076-TA	305.949	0.60231	0.491833	1.22462	0.220718	0.602516	297.439	111.156	318.505	289.677	366.064	452.852
PSOL07081-TA	238.145	0.456632	0.477922	0.955453	0.339349	0.69336	221.519	98.5723	280.445	210.835	292.32	325.179
PSOL07080-TA	1.16935	-0.495105	3.89058	-0.127257	0.898737	NA	0	4.19456	0	0	0	2.82151
PSOL07075-TA	11.5281	-0.305784	0.758946	-0.402906	0.687017	0.872157	19.76	12.5837	6.00953	6.20104	12.6229	11.9914
PSOL03209-TA	525.319	-0.308212	0.229102	-1.3453	0.178527	0.561901	586.559	679.519	479.761	460.649	476.348	469.076
PSOL03215-TA	84.7826	-2.23044	0.890376	-2.50505	0.0122434	0.142769	88.3998	289.425	42.0667	13.2879	56.4708	19.0452
PSOL03212-TA	53.9721	0.441872	1.13312	0.38996	0.696566	0.877106	92.5598	4.19456	40.0636	10.6304	113.606	62.7786
PSOL03214-TA	120.507	-1.60458	0.575371	-2.78878	0.00529076	0.0769634	126.88	278.939	139.221	33.6628	95.6682	48.671
PSOL03213-TA	1.37386	-4.34834	3.29949	-1.31788	0.187542	NA	6.23998	0	2.00318	0	0	0
PSOL03216-TA	6.45343	1.49763	1.01579	1.47435	0.140388	0.517623	4.15999	4.19456	2.00318	3.54345	9.30108	15.5183
PSOL03221-TA	2.53612	2.49852	1.8665	1.33861	0.180698	NA	0	0	2.00318	0.885863	5.97926	6.3484
PSOL03220-TA	120.793	0.793485	0.426082	1.86228	0.0625634	0.370759	104	67.113	93.1478	95.6732	203.295	161.531
PSOL03219-TA	60.3254	1.31235	0.698403	1.87908	0.0602337	0.365086	54.0799	10.4864	38.0604	45.179	118.921	95.2259
PSOL03218-TA	2.69703	1.00765	1.45099	0.694458	0.487395	NA	2.07999	0	3.00477	0.885863	5.97926	4.23226
PSOL03217-TA	2952	-0.347946	0.398041	-0.874146	0.382039	0.716057	2269.27	4985.24	2666.23	2968.53	2352.51	2470.23
PSOL04296-TA	1.03351	3.1053	3.93911	0.788326	0.430506	NA	0	0	0	6.20104	0	0
PSOL04295-TA	0.235126	0.990193	4.04481	0.244806	0.806607	NA	0	0	0	0	0	1.41075
PSOL04294-TA	799.975	0.663132	0.566594	1.17038	0.241846	0.620094	774.798	211.826	869.379	963.819	856.363	1123.67
PSOL04299-TA	2031.79	0.375877	0.570084	0.659335	0.50968	0.788617	2019.68	606.115	2678.25	2567.23	2083.44	2236.05
PSOL04300-TA	1285.89	0.564256	0.783246	0.720407	0.471275	0.764986	1512.16	153.102	1446.29	1263.24	1464.26	1876.3
PSOL04302-TA	163.104	0.73757	0.877889	0.840163	0.400817	0.727866	183.04	10.4864	172.273	201.091	174.727	237.007
PSOL04303-TA	193.099	0.574811	0.718943	0.799522	0.423988	0.739562	241.279	31.4592	191.304	232.982	178.714	282.856
PSOL04298-TA	4584.19	0.265658	0.265557	1.00038	0.317126	0.681334	4161.03	3540.21	4786.59	6059.3	4757.5	4200.52
PSOL04301-TA	3413.11	-0.150813	0.344256	-0.438086	0.661324	0.858719	2649.91	5079.62	3046.83	3546.99	3105.23	3050.05
PSOL04297-TA	4837.5	-0.193909	0.335726	-0.577581	0.563547	0.814484	3840.71	7034.28	4613.32	5278.86	4034.01	4223.8
PSOL04304-TA	73.2406	0.762438	0.791079	0.963796	0.335148	0.690437	84.2398	16.7783	61.0969	35.4345	160.776	81.1184
PSOL04305-TA	1453.43	-0.00412974	0.529574	-0.00779824	0.993778	0.998219	1025.44	859.886	2479.93	1885.12	1440.34	1029.85
PSOL04307-TA	2843	-0.584361	0.221697	-2.63585	0.00839262	0.108095	3474.63	3846.42	2913.62	2334.25	2478.07	2011.03
PSOL04310-TA	524.671	-0.963766	0.561758	-1.71563	0.0862306	0.43009	877.758	281.036	921.462	276.389	503.587	287.794
PSOL04311-TA	2289.88	0.118457	0.222535	0.532307	0.594514	0.829245	2507.43	1845.61	2232.54	2155.3	2443.53	2554.88
PSOL04309-TA	1796.87	-0.0342641	0.159469	-0.214863	0.829874	0.936282	1712.88	1956.76	1786.83	1865.63	1726.01	1733.11
PSOL08493-TA	0	NA	NA	NA	NA	NA	0	0	0	0	0	0
PSOL08486-TA	2.63648	-0.175127	1.42425	-0.122961	0.902138	NA	4.15999	0	4.00636	0.885863	4.65054	2.11613
PSOL08487-TA	4.94176	-0.322427	0.9457	-0.34094	0.733149	NA	4.15999	6.29185	6.00953	7.0869	3.98618	2.11613
PSOL08485-TA	5.28864	0.643611	0.86846	0.741095	0.458636	0.75957	5.19999	4.19456	3.00477	7.0869	7.30799	4.93764
PSOL08488-TA	6.77035	-0.246869	1.13417	-0.217665	0.82769	0.935071	15.6	0	6.00953	5.31518	6.64363	7.05377
PSOL08491-TA	19.9852	0.575095	0.721762	0.796793	0.425571	0.74092	24.9599	4.19456	18.0286	15.9455	28.5676	28.2151
PSOL08492-TA	3.36432	0.198591	1.4188	0.139971	0.888683	NA	3.11999	0	6.00953	0.885863	6.64363	3.52689
PSOL08484-TA	2.40385	1.30707	2.5522	0.512134	0.608557	NA	0	0	4.00636	2.65759	0	7.75915
PSOL08490-TA	3.81828	-0.151536	1.13974	-0.132957	0.894228	NA	2.07999	6.29185	4.00636	1.77173	6.64363	2.11613
PSOL08489-TA	64.2493	0.885043	1.45358	0.608869	0.542611	0.804606	75.9198	0	59.0938	7.0869	170.741	72.6539
PSOL08483-TA	0	NA	NA	NA	NA	NA	0	0	0	0	0	0
PSOL08482-TA	2409.72	0.182373	0.24739	0.737187	0.461009	0.760675	1885.52	2262.97	2624.16	2801.98	2701.96	2181.73
PSOL08480-TA	2402.47	0.0474802	0.190897	0.248721	0.803576	0.92308	2564.63	2174.88	2347.72	2371.45	2237.57	2718.52
PSOL08481-TA	1799.62	-0.289287	0.242172	-1.19455	0.232263	0.613162	2162.15	1723.97	2050.25	1932.95	1410.44	1517.97
PSOL08479-TA	981.83	-0.961306	0.53527	-1.79593	0.0725063	0.399897	721.758	2292.33	879.395	609.474	813.844	574.177
PSOL02246-TA	559.139	0.3763	0.287899	1.30706	0.191194	0.570039	471.119	375.414	610.969	656.424	557.4	683.511
PSOL08476-TA	196.967	-0.586458	0.484318	-1.21089	0.225936	0.607366	327.599	111.156	269.427	134.651	188.015	150.951
PSOL08478-TA	579.159	0.521936	0.629077	0.829686	0.406717	0.730469	565.759	130.032	729.157	694.516	643.767	711.726
PSOL08477-TA	2332.55	-0.100134	0.195977	-0.510948	0.609388	0.835888	2091.43	2730.66	2420.84	2162.39	2329.92	2260.03
PSOL08475-TA	1474.5	0.322115	0.322605	0.998481	0.318046	0.681334	1289.6	954.263	1685.67	1569.75	1417.09	1930.62
PSOL08474-TA	27.854	1.82029	0.730341	2.49239	0.0126888	0.146104	21.8399	6.29185	8.01271	22.1466	53.8134	55.0194
PSOL08473-TA	2485.09	-0.0683644	0.195752	-0.34924	0.726909	0.889329	2331.67	2913.13	2389.79	2390.94	2292.72	2592.26
PSOL08472-TA	64.9404	-3.3139	0.871709	-3.80162	0.000143755	0.00402593	60.3199	216.02	78.1239	3.54345	24.5814	7.05377
PSOL08471-TA	66.6141	-3.71519	0.965534	-3.84781	0.000119178	0.00344255	94.6398	216.02	61.0969	1.77173	21.924	4.23226
PSOL08467-TA	237.633	1.33164	1.02315	1.30151	0.193082	0.57262	227.759	119.545	58.0922	23.9183	620.515	375.966
PSOL08468-TA	28.6273	1.78334	1.27504	1.39865	0.161917	0.543534	28.0799	4.19456	6.00953	1.77173	71.7512	59.9571
PSOL08469-TA	1064.6	-0.474381	0.426425	-1.11246	0.26594	0.645536	990.078	1935.79	790.254	914.21	796.571	960.724
PSOL08466-TA	1936.66	0.227203	0.547396	0.415061	0.678097	0.867163	2322.31	637.574	2391.79	2234.15	2123.97	1910.16
PSOL08470-TA	15561.8	0.20773	0.288833	0.719203	0.472016	0.765882	17158.9	10515.8	15652.8	15726.7	15497.6	18818.8
PSOL08465-TA	1488.33	-0.583128	0.427141	-1.36519	0.172194	0.553675	1387.36	2825.04	1144.82	1166.68	1198.51	1207.61
PSOL08463-TA	71.1639	0.228519	0.799002	0.286006	0.774874	0.911133	94.6398	67.113	35.0556	17.7173	77.7304	134.727
PSOL08464-TA	53.4581	0.774096	1.00795	0.767987	0.442495	0.749225	87.3598	6.29185	24.0381	22.1466	63.1144	117.798
PSOL08741-TA	28.8385	1.69307	1.01114	1.67441	0.0940507	0.447671	29.1199	6.29185	5.00795	10.6304	46.5054	75.4754
PSOL08742-TA	10.8445	1.79697	1.20445	1.49195	0.135713	0.512345	8.31998	4.19456	2.00318	1.77173	32.5538	16.2237
PSOL08743-TA	7.75913	2.81352	1.56571	1.79696	0.0723427	0.399446	2.07999	4.19456	0	0.885863	24.5814	14.8129
PSOL08744-TA	321.196	0.959925	0.82681	1.161	0.245643	0.624177	295.359	25.1674	332.528	481.023	350.119	442.977
PSOL08869-TA	205.289	-0.956143	0.456175	-2.096	0.0360823	0.280407	259.999	402.678	151.24	146.167	112.942	158.71
PSOL08866-TA	590.314	0.497826	0.509214	0.977635	0.328255	0.685587	713.438	224.409	528.839	548.349	633.138	893.713
PSOL08871-TA	3171.63	0.111305	0.224174	0.496512	0.619534	0.840849	3393.51	2648.87	3103.92	2932.21	3179.64	3771.65
PSOL08867-TA	2424.1	0.638302	0.470581	1.35641	0.174968	0.557492	2316.07	956.361	2414.83	2629.24	2337.23	3890.86
PSOL08868-TA	2085.43	0.754514	0.979845	0.770034	0.44128	0.748653	1890.72	79.6967	2685.26	2618.61	2248.2	2990.09
PSOL08870-TA	4820.09	0.342747	0.275857	1.24248	0.214059	0.596506	4344.07	3154.31	5249.33	5510.95	5162.76	5499.12
PSOL08876-TA	1158.67	-0.365323	0.547301	-0.667499	0.504453	0.786676	1953.12	587.239	1372.18	1201.23	1210.47	627.786
PSOL08874-TA	35.6595	2.00352	1.05956	1.8909	0.0586372	0.359504	27.0399	10.4864	5.00795	10.6304	126.229	34.5635
PSOL08873-TA	649.947	0.893197	0.809626	1.10322	0.269931	0.647044	549.119	459.305	356.566	138.195	1674.19	722.306
PSOL08875-TA	35.6327	0.927841	0.954147	0.972429	0.330837	0.687657	41.5999	25.1674	7.01112	12.4021	35.2112	92.4044
PSOL08880-TA	18.2741	-1.80874	0.611361	-2.95855	0.00309094	0.0508948	24.9599	35.6538	25.0397	5.31518	5.97926	12.6968
PSOL08879-TA	109.9	-1.24932	0.799491	-1.56264	0.118136	0.487493	162.24	174.074	128.203	9.74449	108.955	76.1807
PSOL08877-TA	2831.45	0.192841	0.237959	0.810396	0.417713	0.735599	2824.63	2227.31	2873.56	2662.9	2895.96	3504.31
PSOL08878-TA	32.2976	0.666234	1.46366	0.455183	0.648978	0.853985	35.3599	39.8484	0	5.31518	39.1974	74.0646
PSOL08883-TA	327.73	-0.0712077	1.028	-0.0692683	0.944776	0.981371	222.559	20.9728	763.211	433.187	327.531	198.916
PSOL08884-TA	245.165	0.0989833	1.14029	0.0868057	0.930826	0.976332	112.32	8.38913	588.934	357.003	225.883	178.46
PSOL08881-TA	423.827	0.335842	0.506597	0.662937	0.507371	0.787024	477.359	327.176	319.507	212.607	626.494	579.82
PSOL08882-TA	8945.62	0.588385	0.39289	1.49758	0.134241	0.510987	9143.66	4114.87	8177.97	10392.9	9400.73	12443.6
PSOL08887-TA	605.319	0.321692	0.222694	1.44455	0.148586	0.525981	541.839	539.002	533.847	572.267	657.055	787.906
PSOL08886-TA	14416	-1.70027	0.459756	-3.69819	0.000217139	0.00558594	32326.2	21266.4	12549.9	4741.14	8129.14	7483.35
PSOL08888-TA	3.45645	-0.478297	1.23199	-0.388231	0.697845	NA	1.04	6.29185	5.00795	0.885863	3.98618	3.52689
PSOL08885-TA	1818.37	-0.232495	0.273636	-0.849653	0.395518	0.724498	1780.48	2351.05	1763.8	1871.83	1818.36	1324.7
PSOL08890-TA	1120.29	0.015919	0.16987	0.0937131	0.925337	0.974704	1043.12	1187.06	1113.77	1109.99	1062.32	1205.49
PSOL08891-TA	48.1128	0.35692	1.41187	0.2528	0.800423	0.921626	109.2	0	17.027	14.1738	89.0246	59.2517
PSOL08892-TA	27.5864	-2.03274	1.0689	-1.90171	0.0572086	0.354399	10.4	109.059	14.0222	7.0869	18.6022	6.3484
PSOL09242-TA	165.193	-2.122	0.760702	-2.78953	0.00527842	0.0769634	371.279	58.7239	375.596	59.3528	35.2112	90.9937
PSOL09243-TA	149.095	-1.77233	0.561115	-3.15859	0.00158536	0.0293553	329.679	247.479	115.183	39.8638	66.4363	95.9313
PSOL09247-TA	81.29	-3.25482	1.31097	-2.48275	NA	NA	418.079	6.29185	17.027	16.8314	13.2873	16.2237
PSOL09250-TA	46.3609	-0.338263	0.626276	-0.540119	0.589115	0.826183	36.3999	92.2804	28.0445	27.4617	54.4777	39.5011
PSOL09252-TA	296.145	0.264902	0.305995	0.865709	0.38665	0.719254	311.999	209.728	283.45	339.285	256.444	375.966
PSOL09245-TA	4831.94	-0.542282	0.371328	-1.46038	0.144185	0.522101	4585.35	8168.91	4436.04	4414.25	4290.45	3096.61
PSOL09244-TA	329.342	-2.29133	0.396868	-5.77352	7.76304e-09	6.88459e-07	689.518	631.282	320.508	97.4449	120.914	116.387
PSOL09249-TA	2488.01	-0.980561	0.437729	-2.24011	0.0250839	0.222306	2535.51	4729.37	2643.19	2264.27	1659.58	1096.16
PSOL09241-TA	2282.53	-3.24082	0.525601	-6.16594	7.00669e-10	8.14225e-08	3611.91	6382.03	2391.79	269.302	633.138	407.003
PSOL09248-TA	1912	-0.127815	0.263914	-0.484305	0.62817	0.843937	1702.48	2502.06	1787.84	1970.16	1892.77	1616.72
PSOL09246-TA	2561.64	-0.0504038	0.172593	-0.292039	0.770257	0.908458	2372.23	2866.98	2582.1	2620.38	2404.99	2523.13
PSOL09253-TA	3609.66	0.275193	0.58711	0.468725	0.639266	0.849898	1786.72	4521.74	3491.54	6094.74	4006.11	1757.09
PSOL09251-TA	1470.93	-1.73817	0.369626	-4.70251	2.56988e-06	0.000126739	2125.75	2525.13	2139.39	823.852	805.872	405.592
PSOL09239-TA	3.54341	0.145366	1.52817	0.0951238	0.924217	NA	0	4.19456	6.00953	0.885863	6.64363	3.52689
PSOL09238-TA	86.4631	0.823218	0.499722	1.64735	0.099486	0.455654	87.3598	41.9456	57.0906	68.2114	154.132	110.039
PSOL09236-TA	2.7717	1.15654	2.43504	0.474958	0.634817	NA	0	0	5.00795	0	5.97926	5.64302
PSOL09237-TA	1312.26	0.623413	0.832666	0.748695	0.454041	0.75661	1352	117.448	1628.58	1748.69	1381.21	1645.65
PSOL09240-TA	5.2168	1.63801	1.25029	1.31011	0.190158	NA	2.07999	0	5.00795	8.85863	2.65745	12.6968
PSOL09231-TA	12510.4	0.460155	0.304576	1.51081	0.130837	0.508426	9309.02	10712.9	11574.4	12651.9	11542	19272.3
PSOL09229-TA	774.333	0.889528	0.736608	1.2076	0.227201	0.608156	765.438	98.5723	763.211	1146.31	781.955	1090.51
PSOL09234-TA	315.699	0.844312	0.903896	0.934081	0.350262	0.699899	287.039	18.8755	370.588	496.969	277.039	443.682
PSOL09230-TA	4062.41	-0.313942	0.282163	-1.11263	0.265869	0.64553	3876.07	5920.63	3713.89	3768.46	3576.26	3519.13
PSOL09228-TA	4161.34	-0.0391425	0.349094	-0.112126	0.910724	0.968488	3431.99	5826.25	3397.39	4050.16	3368.32	4893.91
PSOL09233-TA	1551.28	0.07321	0.178975	0.409052	0.682501	0.870069	1450.8	1575.06	1510.4	1766.41	1448.97	1556.06
PSOL09232-TA	1859.79	-0.403629	0.350607	-1.15123	0.249639	0.629391	1831.44	2957.17	1568.49	1347.4	1805.07	1649.17
PSOL09227-TA	1628.91	0.742843	0.713416	1.04125	0.297761	0.667545	1636.96	1453.42	565.898	594.414	3318.49	2204.3
PSOL01350-TA	32.306	1.34163	0.59258	2.26405	0.0235712	0.214689	28.0799	8.38913	17.027	62.0104	45.1767	33.1527
PSOL01367-TA	49.0774	1.11146	1.52773	0.727526	0.466904	0.762707	71.7598	0	21.0334	4.42931	152.803	44.4388
PSOL01362-TA	132.959	1.23066	1.40135	0.878196	0.379838	0.715895	174.72	2.09728	61.0969	10.6304	415.891	133.316
PSOL01365-TA	100.876	1.07877	1.51849	0.710422	0.477443	0.768867	157.04	0	37.0588	15.0597	302.285	93.8152
PSOL01351-TA	479.861	0.895611	1.23266	0.72657	0.46749	0.763211	788.318	31.4592	186.296	56.6952	1336.03	480.362
PSOL00759-TA	13767	-0.068195	0.453312	-0.150437	0.88042	0.957101	12291.7	17646.5	12339.6	16653.3	16876.8	6794.19
PSOL01363-TA	0.987021	-0.183537	2.21373	-0.0829085	0.933924	NA	1.04	0	2.00318	0.885863	1.99309	0
PSOL01358-TA	1.31964	0.602872	2.15641	0.279572	0.779806	NA	0	0	3.00477	0.885863	3.32181	0.705377
PSOL01360-TA	6.29634	1.92911	1.00317	1.92302	0.054478	0.346398	3.11999	0	4.00636	14.1738	7.30799	9.1699
PSOL01354-TA	95.9636	-0.0614981	0.489935	-0.125523	0.90011	0.963792	87.3598	151.004	57.0906	120.477	84.3741	75.4754
PSOL01364-TA	1.50577	0.152668	1.74784	0.0873467	0.930396	NA	3.11999	0	1.00159	0.885863	3.32181	0.705377
PSOL01352-TA	14.5784	-3.68991	1.05551	-3.49584	0.000472564	0.0106882	45.7599	10.4864	25.0397	0	2.65745	3.52689
PSOL01366-TA	0	NA	NA	NA	NA	NA	0	0	0	0	0	0
PSOL01368-TA	56.3192	-1.92909	0.622841	-3.09725	0.00195325	0.0348279	93.5998	136.323	38.0604	25.69	14.616	29.6258
PSOL01356-TA	1163.83	0.952904	0.725936	1.31266	0.189299	0.569405	540.799	304.106	1532.43	2233.26	1676.19	696.207
PSOL01353-TA	516.306	0.963325	0.941917	1.02273	0.306436	0.674847	824.718	50.3348	174.276	364.975	928.779	754.754
PSOL01361-TA	1441.97	1.16116	0.761604	1.52462	0.127353	0.502021	1476.8	184.561	1010.6	1624.67	3070.68	1284.49
PSOL01359-TA	2554.67	0.404754	0.566836	0.714058	0.475191	0.768055	3889.59	1159.8	1545.45	2010.91	2889.98	3832.31
PSOL01369-TA	124.341	0.310804	0.625051	0.497246	0.619016	0.840826	196.56	50.3348	85.1351	85.0428	144.167	184.809
PSOL01357-TA	636.737	0.27934	0.53141	0.525658	0.599126	0.831054	938.078	322.981	463.736	439.388	765.346	890.891
PSOL01355-TA	2195.71	-0.198335	0.296824	-0.668188	0.504013	0.786222	2052.95	2678.23	2308.66	2613.3	1933.3	1587.8
PSOL01372-TA	62.75	-0.353914	0.620201	-0.570645	0.568241	0.816851	85.2798	65.0158	61.0969	19.489	86.3671	59.2517
PSOL01370-TA	234.413	-0.164929	0.502556	-0.328181	0.742775	0.897464	321.359	109.059	311.494	194.89	195.987	273.686
PSOL01371-TA	2101.54	0.630202	0.31405	2.00669	0.0447826	0.317749	1551.68	1264.66	2130.38	2986.24	2142.57	2533.72
PSOL01376-TA	114.124	1.22949	0.762363	1.61273	0.106803	0.470903	58.2399	20.9728	124.197	255.128	152.139	74.0646
PSOL01374-TA	15469.4	-0.298363	0.214859	-1.38864	0.164941	0.546022	16244.8	20209.4	14738.4	14357.2	14049.9	13216.7
PSOL01375-TA	20318	-0.0773458	0.335442	-0.230579	0.817642	0.931106	14677.5	27117.9	20794	23646.3	17511.9	18160.6
PSOL01373-TA	901.916	-0.95343	0.818465	-1.1649	0.244059	0.622933	408.719	2470.6	690.095	776.016	853.042	213.024
PSOL01378-TA	32.0663	1.13929	0.596664	1.90942	0.0562073	0.352079	27.0399	16.7783	16.0254	22.1466	51.1559	59.2517
PSOL01377-TA	45.7547	0.670006	0.511547	1.30976	0.190276	0.569625	48.8799	20.9728	35.0556	37.2062	71.7512	60.6624
PSOL01380-TA	7440.78	0.646337	0.803917	0.803984	0.421406	0.737028	8697.5	885.053	7820.41	5511.84	9528.29	12201.6
PSOL01382-TA	650.136	0.699108	1.02664	0.680969	0.495891	0.780548	696.798	23.0701	766.216	426.986	799.893	1187.86
PSOL01379-TA	165.976	0.794237	0.976076	0.813704	0.415815	0.734432	146.64	8.38913	208.331	100.102	231.198	301.196
PSOL01388-TA	706.641	0.227634	0.315904	0.720579	0.471169	0.764986	640.638	616.601	695.103	941.672	823.145	522.685
PSOL01386-TA	1844.59	-0.17143	0.331042	-0.517849	0.604563	0.83408	1427.92	2567.07	1868.97	1993.19	1779.16	1431.21
PSOL01384-TA	6183.84	-0.733779	0.356937	-2.05577	0.0398048	0.297433	7021.02	10945.7	5205.26	4758.85	4373.5	4798.68
PSOL01383-TA	2137.23	-0.191573	0.312588	-0.612861	0.539968	0.802806	1974.96	3068.32	1795.85	2117.21	1756.57	2110.49
PSOL01387-TA	944.228	-0.307473	0.336812	-0.912892	0.361299	0.705979	944.318	1369.53	821.303	930.156	955.353	644.715
PSOL01381-TA	7471.64	0.0810598	0.182196	0.444904	0.656389	0.85638	6924.3	7097.2	7763.32	7490.86	6983.12	8571.04
PSOL01385-TA	4416.75	-0.194584	0.331942	-0.586198	0.557743	0.811683	3567.19	6348.47	4228.71	4878.45	3588.22	3889.45
PSOL01389-TA	270.34	0.992651	0.756838	1.31158	0.189663	0.569424	174.72	39.8484	326.518	532.404	312.25	236.301
PSOL01391-TA	2882.4	-0.285751	0.29798	-0.958959	0.337579	0.692277	2460.63	4156.81	2885.58	2763.01	2712.59	2315.75
PSOL01395-TA	1278.99	0.0359101	0.233744	0.15363	0.877901	0.956009	1086.8	1476.49	1227.95	1401.43	1135.4	1345.86
PSOL01396-TA	2218.65	1.05432	0.474366	2.22258	0.0262441	0.228393	1508	782.286	2034.23	3243.14	2005.05	3739.2
PSOL01393-TA	674.306	0.602875	0.372267	1.61947	0.105346	0.467624	533.519	541.099	531.844	651.109	591.947	1196.32
PSOL01390-TA	4337.06	-0.0602023	0.301916	-0.199401	0.841949	0.940032	3314.47	5700.41	4269.77	4812.89	3863.93	4060.86
PSOL01398-TA	2.18155	-0.364368	1.50344	-0.242357	0.808504	NA	3.11999	0	4.00636	1.77173	0.664363	3.52689
PSOL01394-TA	582.264	-0.487285	0.29575	-1.64762	0.0994303	0.455654	646.878	870.372	523.831	475.708	539.462	437.334
PSOL01392-TA	856.918	-0.447529	0.356378	-1.25577	0.209199	0.591443	847.598	1415.67	705.119	775.13	720.833	677.162
PSOL01397-TA	5802.28	0.169382	0.258131	0.656187	0.511704	0.788617	4957.67	5421.47	6006.53	7168.4	4769.46	6490.18
PSOL01400-TA	12142.6	-1.23485	0.40387	-3.05754	0.00223163	0.0386994	12741	25756.7	12634	8516.68	6088.88	7117.96
PSOL01399-TA	1569.13	0.0934057	0.680516	0.137257	0.890828	0.959952	2482.47	358.635	1712.72	1451.04	1483.52	1926.39
PSOL01403-TA	1974.84	-1.05383	0.45344	-2.32409	0.0201208	0.193735	2060.23	3141.73	2795.43	1435.98	1751.92	663.76
PSOL01408-TA	1761.59	0.0363628	0.547252	0.0664463	0.947023	0.982391	1088.88	2539.81	1590.52	2356.39	2165.82	828.113
PSOL01401-TA	2011.7	0.138849	0.288645	0.481037	0.63049	0.845504	1476.8	2095.19	2173.45	2444.98	1722.03	2157.75
PSOL01404-TA	5014.22	-0.291275	0.38614	-0.754326	0.450653	0.754822	4254.63	8261.2	4042.41	4726.96	3944.32	4855.82
PSOL01402-TA	4082.53	0.335977	0.292137	1.15007	0.250116	0.629769	3805.35	2890.06	4130.55	4237.08	3773.58	5658.54
PSOL01406-TA	6042.82	-0.544501	0.342603	-1.58931	0.111991	0.478368	7021.02	8259.1	6229.88	6017.67	5514.87	3214.4
PSOL01405-TA	1681.53	-0.090248	0.197741	-0.456395	0.648106	0.853838	1595.36	1912.72	1695.69	1817.79	1577.86	1489.76
PSOL01407-TA	133.596	0.877686	0.706941	1.24153	0.214412	0.596506	125.84	23.0701	132.21	131.994	128.886	259.579
PSOL01412-TA	8.78733	3.06674	1.42669	2.14955	0.0315905	0.258189	5.19999	0	0	28.3476	9.30108	9.87528
PSOL01414-TA	1056.22	0.0536101	0.604905	0.0886256	0.929379	0.976195	1495.52	320.884	1292.05	852.2	1115.46	1261.21
PSOL01413-TA	2200.91	-0.552121	0.334547	-1.65035	0.0988706	0.455022	3038.87	2611.12	2201.49	1226.03	2238.24	1889.71
PSOL01416-TA	3462.25	0.0227204	0.42338	0.0536643	0.957203	0.985972	4983.67	2407.68	2912.62	2474.21	3521.12	4474.21
PSOL01420-TA	92.4591	1.16654	1.02242	1.14097	0.253884	0.632525	100.88	2.09728	67.1065	77.9559	116.263	190.452
PSOL01421-TA	2.78485	-0.395429	2.0295	-0.194841	0.845518	NA	9.35998	0	0	2.65759	3.98618	0.705377
PSOL01415-TA	3027.27	0.607098	0.307385	1.97504	0.0482637	0.328824	2775.75	2118.26	2303.65	3236.94	2921.87	4807.15
PSOL11863-TA	125.212	0.116296	0.747661	0.155546	0.876391	0.955513	48.8799	226.506	86.1367	227.667	71.0868	90.9937
PSOL11864-TA	25.8243	3.77938	1.35239	2.79459	NA	NA	4.15999	2.09728	4.00636	131.108	8.63671	4.93764
PSOL01422-TA	0.442931	1.87163	3.98236	0.469979	0.63837	NA	0	0	0	2.65759	0	0
PSOL01424-TA	110.348	-0.203824	0.797931	-0.255441	0.798383	0.921117	140.4	16.7783	196.311	92.1297	115.599	100.869
PSOL01423-TA	335.591	0.485201	0.888253	0.546242	0.5849	0.824118	398.319	23.0701	416.661	376.492	368.721	430.28
PSOL01425-TA	64.4802	0.702557	0.86279	0.814285	0.415482	0.734432	74.8798	4.19456	67.1065	69.9832	79.7235	90.9937
PSOL04239-TA	0	NA	NA	NA	NA	NA	0	0	0	0	0	0
PSOL04240-TA	0	NA	NA	NA	NA	NA	0	0	0	0	0	0
PSOL04242-TA	0.352689	1.57168	3.9996	0.392959	0.69435	NA	0	0	0	0	0	2.11613
PSOL04241-TA	437.757	1.38739	0.958231	1.44787	0.147655	0.524417	488.799	27.2647	209.332	231.21	714.854	955.081
PSOL04243-TA	0.295288	1.27747	4.02027	0.317758	0.750668	NA	0	0	0	1.77173	0	0
PSOL04246-TA	879.839	0.198676	0.210383	0.944354	0.344989	0.696732	928.718	738.243	789.252	1009.88	969.305	843.631
PSOL04245-TA	5067.39	0.0696041	0.449893	0.154713	0.877048	0.955513	3987.35	6604.34	4244.73	8003.77	3821.41	3742.73
PSOL04248-TA	42.7433	0.871956	0.76335	1.14228	0.25334	0.631882	59.2799	20.9728	10.0159	35.4345	75.7373	55.0194
PSOL04244-TA	161.428	1.08561	0.634283	1.71156	0.0869782	0.431461	160.16	73.4049	76.1208	100.988	378.022	179.871
PSOL04249-TA	608.575	0.00233113	0.246915	0.00944105	0.992467	0.997987	496.079	725.66	604.96	556.322	625.83	642.599
PSOL04250-TA	23.6284	0.85357	0.5886	1.45017	0.147011	0.524312	9.35998	25.1674	17.027	34.5486	35.2112	20.4559
PSOL04251-TA	0.789597	0.164297	3.94128	0.0416863	0.966749	NA	2.07999	0	0	2.65759	0	0
PSOL04247-TA	1.60405	0.946168	1.91471	0.494157	0.621196	NA	3.11999	0	0	1.77173	3.32181	1.41075
PSOL08909-TA	1.04864	-3.88615	3.96617	-0.979823	0.327174	NA	0	6.29185	0	0	0	0
PSOL08910-TA	8.7827	1.82286	2.34934	0.775903	0.437806	0.746832	11.44	0	0	0	17.2734	23.9828
PSOL08908-TA	37.5064	2.1801	1.23573	1.76422	0.0776956	0.41101	24.9599	0	15.0238	8.85863	82.381	93.8152
PSOL08905-TA	841.832	0.542508	0.401823	1.35012	0.176979	0.559142	619.838	830.524	606.963	911.553	642.439	1439.68
PSOL08907-TA	16104.2	-0.181145	0.348516	-0.51976	0.603231	0.832817	14457	24387.2	12499.8	15556.6	15932.1	13792.2
PSOL08906-TA	200.305	0.833231	0.796345	1.04632	0.295413	0.665322	137.28	23.0701	270.429	254.243	197.98	318.831
PSOL08901-TA	2325.26	0.457548	0.459133	0.996547	0.318984	0.681334	2379.51	998.306	2498.96	2535.34	2123.3	3416.14
PSOL08904-TA	16.4667	-2.28662	0.975624	-2.34375	0.019091	0.188302	59.2799	12.5837	10.0159	4.42931	3.32181	9.1699
PSOL08902-TA	2373.25	-0.368955	0.559954	-0.658902	0.509959	0.788617	3673.27	952.166	3398.39	2361.71	2106.03	1747.92
PSOL08903-TA	2331.99	-0.691837	0.402761	-1.71773	0.085845	0.429604	3967.59	1705.09	2967.71	2109.24	1741.96	1500.34
PSOL08900-TA	3474.66	0.264156	0.229457	1.15123	0.24964	0.629391	3285.35	2617.41	3566.66	4160.01	3398.21	3820.32
PSOL08898-TA	314.065	2.32292	1.17613	1.97506	0.0482618	0.328824	218.399	69.2103	26.0413	29.2335	1161.31	380.198
PSOL08899-TA	234.417	1.73878	0.980774	1.77287	0.0762507	0.408097	169.52	100.67	54.0858	35.4345	765.346	281.446
PSOL08896-TA	56774	0.00809086	0.287624	0.02813	0.977558	0.992517	48785.2	62071.2	58988.6	68599.4	59878.3	42321.2
PSOL10529-TA	0	NA	NA	NA	NA	NA	0	0	0	0	0	0
PSOL06715-TA	8632.41	0.00484647	0.222118	0.0218193	0.982592	0.994369	7993.42	8699.53	9160.53	9921.66	8863.26	7156.05
PSOL06714-TA	1847.01	0.0503673	0.409834	0.122897	0.902189	0.964688	1223.04	2812.46	1411.24	2000.28	1870.18	1764.85
PSOL06721-TA	687.372	0.382956	0.320454	1.19504	0.232071	0.613162	464.879	731.952	594.944	772.472	610.549	949.438
PSOL06717-TA	886.941	-0.0117682	0.255285	-0.0460981	0.963232	0.987499	709.278	1084.29	880.397	915.096	819.823	912.758
PSOL06723-TA	13028	-0.172602	0.349769	-0.493475	0.621677	0.841767	9710.46	18642.7	13067.7	14459.1	12018.3	10269.6
PSOL06719-TA	3373.9	-0.390611	0.393367	-0.992995	0.320712	0.681916	2618.71	5595.55	3271.19	3278.58	3141.77	2337.62
PSOL06722-TA	1682.25	0.331611	0.24621	1.34686	0.178024	0.561218	1538.16	1281.44	1647.61	1956.87	1541.99	2127.42
PSOL06718-TA	2552.11	-0.0990658	0.263659	-0.375735	0.707114	0.88193	3047.19	2640.48	2231.54	2311.22	2114	2968.23
PSOL06720-TA	2037.15	0.152754	0.255143	0.598699	0.549374	0.808385	1750.32	2034.36	2004.18	2196.94	2549.82	1687.26
PSOL06716-TA	4021.91	-0.0577987	0.434075	-0.133154	0.894072	0.9615	5505.75	2191.66	4608.31	3219.23	3893.17	4713.33
PSOL06726-TA	1466.06	-2.64345	0.748643	-3.53099	0.000414	0.00962194	854.878	5081.72	1646.61	401.296	605.899	205.97
PSOL06725-TA	3567.65	-2.57025	0.725285	-3.54378	0.00039444	0.00927393	2553.19	12216.7	3551.63	1141.88	1452.3	490.237
PSOL06731-TA	83.9863	-2.60971	0.950333	-2.7461	0.00603077	0.084918	141.44	272.647	19.0302	28.3476	9.30108	33.1527
PSOL06727-TA	2940.98	-2.77756	0.700151	-3.96708	7.27575e-05	0.00224948	2666.55	10639.5	2094.32	839.798	904.198	501.523
PSOL06733-TA	11426.1	-1.18948	0.498941	-2.38401	0.0171253	0.177394	11015.7	24573.9	12071.2	9281.18	7513.94	4101.06
PSOL06729-TA	104.313	-2.61729	0.941317	-2.78045	0.00542832	0.0786251	71.7598	327.176	139.221	54.9235	28.5676	4.23226
PSOL06728-TA	23.9037	-1.09781	0.665712	-1.64907	0.0991328	0.455513	23.9199	41.9456	32.0508	21.2607	18.6022	5.64302
PSOL06730-TA	138.832	-2.49458	0.799108	-3.1217	0.0017981	0.0324621	99.8398	469.791	138.219	42.5214	67.1006	15.5183
PSOL06732-TA	797.164	-2.6508	0.735128	-3.6059	0.000311072	0.00761487	583.439	2686.62	856.359	214.379	344.14	98.0474
PSOL06724-TA	527.91	3.5638	1.39686	2.55129	0.0107326	0.130416	186.16	56.6266	4.00636	31.8911	2201.03	687.743
PSOL06736-TA	38.904	-5.00491	1.19297	-4.19533	2.72472e-05	0.000980316	15.6	186.658	24.0381	4.42931	1.99309	0.705377
PSOL06737-TA	310.507	2.67163	1.36656	1.95501	0.0505823	0.338243	231.919	4.19456	16.0254	64.668	1107.49	438.745
PSOL06735-TA	214.743	1.66837	1.15172	1.44858	0.147454	0.524417	123.76	151.004	34.054	13.2879	731.463	234.891
PSOL06734-TA	1326.25	0.00479785	0.350663	0.0136822	0.989084	0.996542	1773.2	1027.67	1169.86	1417.38	1009.83	1559.59
PSOL06738-TA	35.8602	0.274395	0.543806	0.504583	0.613852	0.837748	39.5199	16.7783	40.0636	28.3476	54.4777	35.9742
PSOL08945-TA	0.345853	1.54606	4.00125	0.386394	0.699205	NA	0	0	0	0	0.664363	1.41075
PSOL08947-TA	29.5602	0.348346	0.609491	0.571535	0.567637	0.81668	25.9999	27.2647	25.0397	18.6031	56.4708	23.9828
PSOL08946-TA	411.466	-0.98592	0.720779	-1.36785	0.171358	0.553253	328.639	1046.54	266.423	119.591	432.5	275.097
PSOL08950-TA	94.0651	1.14827	0.611358	1.87822	0.0603509	0.365139	72.7998	18.8755	82.1303	92.1297	170.077	128.379
PSOL08949-TA	3.20023	0.343017	1.87803	0.182647	0.855075	NA	6.23998	0	2.00318	5.31518	0	5.64302
PSOL08955-TA	158.228	-0.492635	0.725679	-0.678861	0.497226	0.781919	189.28	264.258	102.162	46.0649	253.787	93.8152
PSOL08948-TA	105.724	2.42097	1.08543	2.23042	0.0257195	0.225715	64.4798	23.0701	12.0191	15.0597	368.057	151.656
PSOL08951-TA	33.8032	-0.889262	0.853844	-1.04148	0.297652	0.667545	39.5199	54.5293	38.0604	3.54345	43.1836	23.9828
PSOL08953-TA	47.5532	-1.03276	0.426391	-2.4221	0.0154312	0.164121	73.8398	46.1402	71.1128	28.3476	41.1905	24.6882
PSOL08954-TA	61.223	-0.661033	0.868004	-0.761555	0.446326	0.751957	86.3198	113.253	26.0413	10.6304	81.7166	49.3764
PSOL08952-TA	179.28	-0.400401	0.826841	-0.484254	0.628206	0.843937	224.639	249.577	138.219	25.69	304.942	132.611
PSOL08958-TA	1512.65	0.111009	0.283786	0.391171	0.695671	0.876852	1326	1365.33	1671.65	1356.26	1351.98	2004.68
PSOL08960-TA	1267.56	0.615318	0.544869	1.1293	0.258773	0.637441	635.438	1497.46	872.384	1761.98	2096.73	741.352
PSOL08959-TA	2.40327	-1.29568	1.76016	-0.736116	0.46166	NA	0	8.38913	2.00318	2.65759	0.664363	0.705377
PSOL08957-TA	4.52786	0.176087	1.43435	0.122764	0.902294	NA	10.4	0	2.00318	7.0869	1.32873	6.3484
PSOL08956-TA	40.4115	1.14054	1.22048	0.934503	0.350044	0.699899	42.6399	20.9728	12.0191	1.77173	125.565	39.5011
PSOL08967-TA	358.607	1.0327	0.764185	1.35138	0.176575	0.558914	213.199	46.1402	445.707	386.236	419.877	640.483
PSOL08971-TA	461.8	0.277968	0.328632	0.845835	0.397645	0.725797	306.799	574.655	373.593	531.518	498.936	485.3
PSOL08964-TA	53.9213	0.540572	1.02482	0.52748	0.597861	0.830516	9.35998	90.1831	33.0524	109.847	69.0937	11.9914
PSOL08972-TA	30.9027	-0.349863	0.484549	-0.722038	0.470271	0.764682	46.7999	20.9728	35.0556	32.7769	27.2389	22.5721
PSOL08962-TA	135.145	-0.26947	0.369011	-0.730248	0.465238	0.7624	182	153.102	108.172	141.738	134.866	90.9937
PSOL08963-TA	99.7279	-0.160292	0.56491	-0.283748	0.776604	0.911689	75.9198	182.464	59.0938	77.0701	126.229	77.5915
PSOL08965-TA	135.168	0.455941	0.851635	0.535371	0.592393	0.828024	117.52	203.436	22.035	80.6135	271.724	115.682
PSOL08966-TA	660.711	-0.172724	0.620571	-0.278331	0.780758	0.914	247.519	1122.05	732.162	651.109	817.83	393.601
PSOL08970-TA	1.26765	-2.00752	1.91537	-1.04811	0.294588	NA	1.04	4.19456	1.00159	0	0.664363	0.705377
PSOL08961-TA	0	NA	NA	NA	NA	NA	0	0	0	0	0	0
PSOL08968-TA	1988.52	0.141867	0.332073	0.427218	0.669221	0.862547	2507.43	1338.07	1824.9	2160.62	1786.47	2313.64
PSOL08969-TA	889.403	0.122855	0.247361	0.496663	0.619427	0.840849	715.518	874.567	964.53	1072.78	892.903	816.121
PSOL08973-TA	1728.46	-0.329418	0.526422	-0.625768	0.531467	0.799158	2684.23	763.411	2325.69	1650.36	1256.97	1690.08
PSOL08975-TA	1625.58	-0.135134	0.276939	-0.487954	0.625583	0.843765	1972.88	1489.07	1641.6	1826.65	1617.06	1206.2
PSOL08976-TA	9.76133	-2.75303	1.17697	-2.33909	0.0193307	0.189007	9.35998	16.7783	25.0397	0	5.97926	1.41075
PSOL08974-TA	58.9643	0.372595	0.539919	0.690095	0.490135	0.776322	38.4799	52.4321	63.1001	100.102	65.1075	34.5635
PSOL08979-TA	27.7201	0.928153	0.41664	2.22771	0.0258999	0.226738	17.68	20.9728	19.0302	34.5486	33.8825	40.2065
PSOL08977-TA	1019.87	-0.22552	0.469303	-0.480543	0.630842	0.845569	807.038	1283.54	1207.92	1351.83	977.942	490.943
PSOL08978-TA	657.575	-0.209236	0.336844	-0.621167	0.53449	0.800241	478.399	920.707	718.139	660.854	629.151	538.203
PSOL08981-TA	57.0688	0.365666	0.501827	0.728669	0.466204	0.76255	43.6799	73.4049	34.054	50.4942	50.4916	90.2883
PSOL08983-TA	1064.46	-0.0779179	0.190159	-0.409751	0.681989	0.870069	1152.32	1172.38	956.518	987.737	1024.45	1093.33
PSOL08980-TA	963.511	0.078716	0.307538	0.255955	0.797985	0.921117	817.438	1012.99	981.557	1249.07	1000.53	719.485
PSOL08982-TA	8676.66	-0.323722	0.268165	-1.20718	0.227365	0.608271	8562.3	12298.5	8079.82	8335.08	7695.98	7088.34
PSOL08985-TA	2846.98	0.239455	0.236807	1.01119	0.311927	0.679506	2515.75	2235.7	3079.89	3463.72	2778.36	3008.43
PSOL08987-TA	3086.12	0.208671	0.379474	0.549895	0.582391	0.82362	3013.91	2156.01	3418.42	4315.04	3440.07	2173.27
PSOL08984-TA	1521.21	0.0898256	0.20453	0.439181	0.66053	0.858327	1280.24	1627.49	1515.4	1720.35	1507.44	1476.35
PSOL08988-TA	747.996	-1.58935	0.302049	-5.26189	1.42584e-07	9.61016e-06	1049.36	1388.4	931.478	428.758	397.953	292.026
PSOL08990-TA	0.235126	0.990193	4.04481	0.244806	0.806607	NA	0	0	0	0	0	1.41075
PSOL08989-TA	726.349	-1.11327	0.449756	-2.47527	0.0133135	0.150559	868.398	1323.39	789.252	565.18	560.058	251.82
PSOL08986-TA	0	NA	NA	NA	NA	NA	0	0	0	0	0	0
PSOL11768-TA	10.0524	0.284184	1.02966	0.275999	0.782549	0.914601	14.56	0	12.0191	7.0869	13.9516	12.6968
PSOL11765-TA	0.375934	1.65226	3.31375	0.498606	0.618057	NA	0	0	0	0.885863	0.664363	0.705377
PSOL11766-TA	39.0164	3.06606	1.22266	2.5077	0.012152	0.142196	10.4	4.19456	10.0159	2.65759	157.454	49.3764
PSOL11763-TA	331.691	2.32494	0.952981	2.43965	0.0147014	0.160508	158.08	106.961	66.1049	51.38	1130.08	477.54
PSOL11764-TA	36.2996	-1.60239	1.00492	-1.59455	0.110814	0.476775	35.3599	104.864	24.0381	14.1738	36.5399	2.82151
PSOL11767-TA	14.9649	0.746041	0.734569	1.01562	0.309812	0.677524	14.56	4.19456	14.0222	11.5162	28.5676	16.9291
PSOL06780-TA	12.0896	0.328186	0.809155	0.405591	0.685043	0.871496	7.27998	6.29185	18.0286	21.2607	12.6229	7.05377
PSOL06783-TA	28.6365	2.04125	1.29257	1.57922	0.114286	0.481631	27.0399	4.19456	2.00318	5.31518	103.641	29.6258
PSOL06781-TA	257.65	-0.118146	0.845715	-0.139699	0.888898	0.959277	265.199	285.23	254.404	68.2114	583.975	88.8775
PSOL06782-TA	22.2793	3.22043	1.26614	2.54351	0.0109744	0.132717	8.31998	0	4.00636	5.31518	85.7028	30.3312
PSOL06771-TA	1407.02	0.0920695	0.175209	0.525484	0.599247	0.831054	1379.04	1241.59	1463.32	1530.77	1355.96	1471.42
PSOL06772-TA	152.379	-0.46253	0.383206	-1.207	0.227431	0.608289	162.24	239.09	130.207	95.6732	137.523	149.54
PSOL06774-TA	83.3742	0.105203	0.321659	0.327065	0.743619	0.897464	99.8398	65.0158	75.1192	76.1842	91.682	92.4044
PSOL06773-TA	11.1086	-0.611821	1.16984	-0.522994	0.600979	0.831517	20.7999	0	19.0302	13.2879	9.30108	4.23226
PSOL06776-TA	12.5572	-0.539216	0.80974	-0.665913	0.505467	0.786731	22.8799	4.19456	17.027	7.0869	8.63671	15.5183
PSOL06775-TA	16.1039	0.171112	0.822608	0.208012	0.83522	0.937871	22.8799	14.681	8.01271	7.0869	30.5607	13.4022
PSOL06777-TA	6.26867	-0.110539	0.876514	-0.126112	0.899643	0.963792	3.11999	6.29185	10.0159	7.97276	5.97926	4.23226
PSOL06778-TA	14.0496	-0.62188	0.732006	-0.849557	0.395572	0.724498	6.23998	20.9728	24.0381	13.2879	11.2942	8.46453
PSOL06767-TA	96.7422	-0.302647	0.460117	-0.657762	0.510691	0.788617	90.4798	167.783	64.1017	79.7276	93.0108	85.3506
PSOL06769-TA	3817.03	-0.368698	0.28397	-1.29837	0.194161	0.573966	3611.91	5652.18	3644.78	3480.55	3404.86	3107.89
PSOL11974-TA	751.664	0.772257	0.762261	1.01311	0.311006	0.678728	748.798	85.9886	829.316	937.243	938.744	969.894
PSOL06768-TA	0.998226	0.814578	3.91701	0.207959	0.835261	NA	0	0	2.00318	0	3.98618	0
PSOL06770-TA	788.755	-0.0285467	0.677802	-0.0421166	0.966406	0.98831	1588.08	251.674	548.871	759.184	735.449	849.274
PSOL06764-TA	611.067	-0.165285	1.10056	-0.150182	0.880621	0.95713	142.48	228.604	1566.49	1249.95	366.728	112.155
PSOL06762-TA	40.0056	0.369357	0.509476	0.724973	0.468468	0.763421	18.72	52.4321	35.0556	38.978	51.8203	43.028
PSOL06766-TA	0.333863	-2.46979	4.04236	-0.610977	0.541215	NA	0	0	2.00318	0	0	0
PSOL06763-TA	45.5127	0.107106	0.43337	0.247147	0.804794	0.923637	46.7999	27.2647	56.089	46.9507	56.4708	39.5011
PSOL06765-TA	0.846738	-2.31672	3.99658	-0.579675	0.562134	NA	0	4.19456	0	0.885863	0	0
PSOL06761-TA	27702.6	-1.09826	0.273108	-4.02133	5.78709e-05	0.00184566	44530.6	35421	33344.9	16074.9	15046.5	21797.6
PSOL06760-TA	0	NA	NA	NA	NA	NA	0	0	0	0	0	0
PSOL06757-TA	57.714	0.194319	1.22302	0.158885	0.87376	0.95457	46.7999	0	114.181	47.8366	58.4639	79.0023
PSOL06759-TA	0.117563	0.163201	4.08047	0.0399956	0.968097	NA	0	0	0	0	0	0.705377
PSOL06758-TA	182.408	0.405747	0.489413	0.829048	0.407077	0.730539	146.64	151.004	173.275	103.646	319.558	200.327
PSOL06756-TA	232.241	-1.87646	0.647094	-2.89983	0.0037337	0.0590731	141.44	499.153	454.721	131.994	119.585	46.5549
PSOL06755-TA	918.252	-0.767912	0.549156	-1.39835	0.162008	0.543534	674.958	1914.82	882.4	822.081	824.474	390.779
PSOL06742-TA	612.018	1.31388	0.401475	3.27262	0.00106555	0.0211644	346.319	274.744	430.683	1228.69	811.851	579.82
PSOL06753-TA	359.218	-0.7158	0.37163	-1.92611	0.0540904	0.345952	404.559	631.282	305.485	266.645	240.499	306.839
PSOL06751-TA	379.084	-1.01733	1.02021	-0.997172	0.318681	0.681334	857.998	20.9728	643.02	187.803	279.032	285.678
PSOL06743-TA	5365.57	0.587665	0.482917	1.21691	0.22364	0.605841	3189.67	3980.64	5692.03	9910.15	5805.87	3615.06
PSOL06744-TA	1967.38	0.883318	0.302213	2.92283	0.00346864	0.0555751	1471.6	1059.13	1616.56	2281.1	2224.95	3150.92
PSOL06752-TA	2752.46	-0.0156228	0.363324	-0.0429996	0.965702	0.988282	2112.23	3347.26	2843.51	3453.98	2901.94	1855.85
PSOL06754-TA	1472.58	0.281563	0.205229	1.37194	0.170081	0.552531	1309.36	1319.19	1359.16	1643.28	1371.91	1832.57
PSOL06747-TA	612.663	0.284082	0.266435	1.06623	0.286318	0.658031	438.879	580.947	638.012	774.244	611.878	632.018
PSOL06746-TA	1422.33	0.602757	0.321051	1.87745	0.0604567	0.365492	1085.76	836.816	1463.32	1964.84	1430.37	1752.86
PSOL06745-TA	6204.08	-0.583342	0.253158	-2.30426	0.021208	0.201895	6826.54	8861.02	6638.53	5723.56	4970.1	4204.75
PSOL06749-TA	2082.76	0.272425	0.313206	0.869794	0.384413	0.71796	2321.27	1363.23	1973.13	2590.26	1893.43	2355.25
PSOL06750-TA	1081.01	0.434782	0.334674	1.29912	0.193903	0.573774	992.158	947.972	818.298	1011.66	989.236	1726.76
PSOL06741-TA	2761.86	-0.554423	0.246669	-2.24764	0.0245991	0.220867	2977.51	4066.63	2816.47	2320.07	2327.93	2062.52
PSOL06748-TA	684.106	-0.259363	0.304861	-0.850757	0.394904	0.724356	559.519	992.015	687.09	638.707	617.857	609.446
PSOL06739-TA	10600.7	-0.716396	0.388024	-1.84627	0.0648537	0.377256	9729.18	18019.8	11791.7	10035.1	8357.02	5671.23
PSOL06740-TA	10.0207	0.916984	0.804397	1.13996	0.254301	0.632525	6.23998	4.19456	10.0159	7.0869	20.5952	11.9914
PSOL06039-TA	9.41284	0.304474	1.06013	0.287204	0.773956	0.910589	16.64	0	8.01271	9.74449	7.97235	14.1075
PSOL06043-TA	3.56991	0.14785	1.03199	0.143268	0.886079	NA	2.07999	4.19456	4.00636	3.54345	2.65745	4.93764
PSOL06042-TA	264.637	-1.40761	0.298136	-4.72135	2.34282e-06	0.000116679	386.879	364.927	400.636	180.716	148.153	106.512
PSOL06040-TA	260.013	-1.97209	0.499982	-3.94432	8.00267e-05	0.00243696	253.759	553.683	435.691	160.341	68.4294	88.1722
PSOL06041-TA	183.767	-1.82953	0.293915	-6.22468	4.82545e-10	5.80777e-08	245.439	283.133	331.526	93.9015	83.7097	64.8947
PSOL06038-TA	3256.93	0.498208	0.368737	1.35112	0.176657	0.559	3733.59	1851.9	2512.99	3062.43	3986.18	4394.5
PSOL06035-TA	1531.65	0.338821	0.24126	1.40438	0.160204	0.542895	1280.24	1338.07	1439.28	1699.08	1391.84	2041.36
PSOL05150-TA	1110.5	1.10552	0.596569	1.85313	0.0638642	0.375278	849.678	310.398	952.511	871.689	2407.65	1271.09
PSOL05147-TA	2390.96	0.166139	0.225392	0.737109	0.461056	0.760675	2263.03	2187.47	2309.66	2166.82	2375.76	3043
PSOL05149-TA	1288.61	-0.0332982	0.213618	-0.155877	0.87613	0.955513	1272.96	1520.53	1119.78	1209.2	1279.56	1329.64
PSOL05148-TA	8686.6	0.608955	0.400806	1.51932	0.128681	0.504306	6541.58	5534.73	8562.58	13458.9	11743.9	6277.86
PSOL04404-TA	0.574143	2.27357	3.96413	0.573537	0.566281	NA	0	0	0	0	1.32873	2.11613
PSOL04401-TA	1544.86	0.181355	0.460183	0.394093	0.693512	0.875668	1839.76	1078	1425.26	855.743	1993.75	2076.63
PSOL04405-TA	0.235126	0.990193	4.04481	0.244806	0.806607	NA	0	0	0	0	0	1.41075
PSOL04402-TA	711.253	1.84911	0.84462	2.18928	0.0285762	0.242167	655.198	75.5022	195.31	545.691	907.519	1888.29
PSOL04403-TA	831.136	1.70447	0.894381	1.90575	0.0566821	0.353198	830.958	73.4049	265.421	585.555	1003.19	2228.29
PSOL04393-TA	1977.43	-0.194985	0.269941	-0.722326	0.470094	0.764682	2188.15	2430.75	1714.72	2211.11	1617.06	1702.78
PSOL04395-TA	1617.08	0.260748	0.227638	1.14545	0.252022	0.631049	1571.44	1264.66	1575.5	1915.24	1501.46	1874.19
PSOL04397-TA	3514.54	0.425294	0.579311	0.734137	0.462865	0.761455	4220.31	1031.86	3746.94	3096.98	4049.29	4941.87
PSOL04398-TA	2881.74	0.193627	0.340957	0.567893	0.570108	0.817886	3304.07	1765.91	2993.75	2671.76	3018.86	3536.06
PSOL04391-TA	1173.7	0.173654	0.283788	0.611913	0.540595	0.803501	875.678	1134.63	1299.06	1470.53	1220.43	1041.84
PSOL04399-TA	5413.51	0.0730467	0.272474	0.268087	0.788632	0.917817	4197.43	6606.44	5027.98	6054.87	4942.86	5651.48
PSOL04392-TA	2083.43	0.679279	0.407396	1.66737	0.0954417	0.450856	1683.76	920.707	2198.49	2984.47	2173.79	2539.36
PSOL04400-TA	765.262	0.533154	0.343335	1.55287	0.120454	0.491185	661.438	436.235	776.231	1055.95	710.868	950.849
PSOL04394-TA	1084.27	0.615091	0.512699	1.19971	0.230252	0.611786	1102.4	358.635	1106.76	1070.12	1274.25	1593.45
PSOL04396-TA	356.437	0.746022	0.616639	1.20982	0.226348	0.607366	332.799	81.794	382.607	351.688	409.912	579.82
PSOL04390-TA	2674.1	-0.196983	0.406969	-0.484026	0.628367	0.843937	3514.15	2793.58	2261.59	1666.31	2179.11	3629.87
PSOL04387-TA	1288.72	-0.229716	0.405708	-0.566209	0.571251	0.818154	1744.08	1424.05	1005.6	783.103	1156.66	1618.84
PSOL04386-TA	3490.73	0.0101634	0.480036	0.0211722	0.983108	0.994718	5243.67	1784.79	3405.4	2850.71	3196.91	4462.92
PSOL04389-TA	263.355	1.02688	0.694118	1.4794	0.139034	0.516018	217.359	39.8484	261.415	309.166	279.032	473.308
PSOL08666-TA	514.756	0.447139	0.949818	0.470762	0.637811	0.848903	642.718	27.2647	636.009	457.991	550.757	773.799
PSOL08655-TA	1215.89	0.0044325	0.239737	0.018489	0.985249	0.995257	1088.88	1461.81	1093.74	1342.08	1094.21	1214.66
PSOL08654-TA	4865.47	0.124756	0.187307	0.666051	0.505378	0.786731	4569.75	4387.51	5006.94	5425.02	5342.8	4460.81
PSOL08652-TA	4042.99	0.262486	0.424592	0.618208	0.536438	0.800761	2916.15	3414.38	4697.45	6395.93	4073.21	2760.85
PSOL08657-TA	841.69	0.337976	0.336543	1.00426	0.315253	0.680466	772.718	874.567	584.928	690.087	930.108	1197.73
PSOL08664-TA	1555.67	0.0359755	0.309344	0.116296	0.907418	0.967	1094.08	1765.91	1749.78	1795.64	1589.82	1338.81
PSOL08653-TA	1806.34	0.135323	0.176161	0.768179	0.442381	0.749157	1616.16	1914.82	1636.6	1988.76	1799.76	1881.95
PSOL08656-TA	194.145	0.794753	0.624055	1.27353	0.20283	0.583057	186.16	151.004	89.1414	100.102	421.206	217.256
PSOL08651-TA	2448.91	0.164075	0.235708	0.696096	0.486369	0.77456	1876.16	2449.63	2604.13	2871.97	2437.55	2454.01
PSOL08659-TA	1233.6	-0.217244	0.194085	-1.11932	0.263002	0.64257	1277.12	1516.34	1187.88	1188.83	1126.09	1105.33
PSOL08658-TA	1572.59	0.175773	0.2066	0.850788	0.394887	0.724356	1522.56	1302.41	1603.54	1656.56	1498.14	1852.32
PSOL08660-TA	10078	-0.620122	0.232651	-2.66546	0.00768827	0.101606	13278.7	9834.16	13518.4	8595.53	7949.76	7291.48
PSOL08663-TA	20.2218	-0.979039	0.75966	-1.28878	0.197473	0.577469	41.5999	6.29185	32.0508	10.6304	15.9447	14.8129
PSOL08662-TA	90.7337	-1.523	0.560791	-2.71581	0.00661144	0.0910222	126.88	211.826	66.1049	31.0052	57.7995	50.7872
PSOL08661-TA	32.8726	0.349197	0.416922	0.837559	0.402278	0.72912	35.3599	27.2647	24.0381	31.0052	36.5399	43.028
PSOL08650-TA	1.20845	3.34352	2.28995	1.46009	0.144266	NA	0	0	0	1.77173	2.65745	2.82151
PSOL08647-TA	2.55578	2.46273	1.69406	1.45374	0.146019	NA	2.07999	0	0	3.54345	2.65745	7.05377
PSOL08645-TA	29.7164	0.668387	0.736974	0.906934	0.364441	0.706656	37.4399	4.19456	26.0413	33.6628	44.5123	32.4474
PSOL08649-TA	1656.78	-0.0902284	0.219582	-0.410909	0.681139	0.869704	1531.92	1971.45	1624.58	1583.04	1443.66	1786.02
PSOL08644-TA	1452.1	-0.286919	0.179066	-1.60231	0.109087	0.474354	1534	1757.52	1498.38	1389.92	1317.43	1215.37
PSOL08648-TA	875.83	-0.134894	0.175424	-0.768958	0.441918	0.749002	837.198	1012.99	902.432	824.738	853.042	824.586
PSOL08646-TA	387.382	-1.25725	0.769668	-1.6335	0.102365	0.460982	527.279	765.508	346.55	53.1518	449.109	182.693
PSOL11667-TA	293.954	1.11427	0.930624	1.19734	0.231175	0.612468	314.079	18.8755	223.354	173.629	621.843	411.94
PSOL11666-TA	14818.9	0.124691	0.275527	0.452554	0.65087	0.854917	13616.7	12948.6	15970.3	17968	16827.6	11582.3
PSOL11668-TA	852.431	0.495363	0.392427	1.26231	0.206838	0.58839	918.318	400.581	801.271	934.585	1106.16	953.67
PSOL11662-TA	1194.02	0.000192663	0.249562	0.000772006	0.999384	0.999681	1180.4	1455.51	948.505	1210.09	1195.85	1173.75
PSOL11663-TA	2093.44	-0.411169	0.363823	-1.13014	0.258419	0.637289	1835.6	3278.05	2057.26	2058.75	1985.12	1345.86
PSOL11669-TA	626.957	0.0970989	0.278586	0.348542	0.727433	0.889385	641.678	473.986	700.111	544.806	738.107	663.055
PSOL11673-TA	425.913	-0.307799	0.257033	-1.19751	0.231108	0.612468	446.159	557.877	411.653	320.682	397.289	421.816
PSOL11672-TA	0.789574	0.197552	3.93955	0.0501457	0.960006	NA	2.07999	0	0	0	2.65745	0
PSOL11661-TA	4.86852	1.77904	1.30997	1.35808	0.174439	NA	4.15999	0	2.00318	3.54345	3.98618	15.5183
PSOL11671-TA	10.4399	1.95522	0.824635	2.37101	0.0177396	0.180794	3.11999	2.09728	7.01112	22.1466	10.6298	17.6344
PSOL11670-TA	2.90692	0.473722	1.56169	0.303339	0.761631	NA	1.04	0	6.00953	0.885863	5.97926	3.52689
PSOL11675-TA	0.770721	1.37124	2.302	0.595675	0.551392	NA	1.04	0	0	0.885863	1.99309	0.705377
PSOL11674-TA	23.2898	1.02207	1.03565	0.986881	0.323701	0.683203	15.6	29.362	2.00318	12.4021	57.7995	22.5721
PSOL11665-TA	979.667	0.19141	0.590648	0.324068	0.745886	0.897996	1561.04	360.733	821.303	752.983	1053.01	1328.93
PSOL11660-TA	4035.26	-0.556436	0.414979	-1.34088	0.17996	0.562191	3665.99	6717.6	4029.39	4192.79	3448.04	2157.75
PSOL11664-TA	641.612	0.317162	0.219287	1.44633	0.148084	0.524941	607.359	599.823	507.806	691.859	634.466	808.362
PSOL11658-TA	704.113	0.713455	0.397534	1.7947	0.0727014	0.399897	479.439	394.289	725.15	810.564	646.425	1168.81
PSOL11659-TA	391.745	-0.226556	0.212521	-1.06604	0.286406	0.658082	480.479	375.414	409.65	383.579	339.489	361.859
PSOL09309-TA	31.8926	0.00246242	0.45999	0.0053532	0.995729	0.998446	33.2799	33.5565	29.0461	28.3476	43.8479	23.2774
PSOL09311-TA	48935.4	0.831198	0.379027	2.19298	0.0283089	0.240678	36920.9	36423.5	32303.2	92660.4	52549.1	42755
PSOL09303-TA	1247.86	-1.27861	0.404678	-3.15958	0.00157998	0.0293553	1446.64	2432.85	1423.26	805.249	900.211	478.951
PSOL09304-TA	32877	1.40221	0.493979	2.8386	0.00453119	0.0685783	23326.1	10566.1	20253.1	73293.6	36751.9	33070.9
PSOL09302-TA	19630.7	1.49746	0.697636	2.14648	0.0318348	0.259557	12280.3	3334.68	15189.1	48711.8	23343.7	14924.4
PSOL09307-TA	146.153	-1.67568	0.625204	-2.68021	0.00735759	0.0985235	174.72	383.803	110.175	54.0376	107.627	46.5549
PSOL09310-TA	25.5591	-1.21343	0.796164	-1.5241	0.127483	0.502021	14.56	73.4049	20.0318	9.74449	17.2734	18.3398
PSOL09308-TA	2084.88	-1.99914	0.93909	-2.12881	0.0332701	0.268017	750.878	7256.6	1999.17	873.461	1409.78	219.372
PSOL09305-TA	7.67756	-1.04769	1.57073	-0.667004	0.50477	0.786731	4.15999	27.2647	0	1.77173	8.63671	4.23226
PSOL05544-TA	1112.24	-3.49148	0.467682	-7.4655	8.29861e-14	2.09747e-11	2368.07	2407.68	1353.15	155.912	275.046	113.566
PSOL05541-TA	55192.3	-3.72076	0.489875	-7.59533	3.07021e-14	8.86851e-12	102838	130797	74172.7	5376.3	12740.5	5228.96
PSOL05543-TA	14073.3	-2.5938	0.421783	-6.1496	7.76797e-10	8.72601e-08	19017.4	37409.2	16014.4	3482.33	4643.23	3873.23
PSOL05542-TA	20134.6	-3.34144	0.491355	-6.80046	1.04283e-11	1.6735e-09	27953.1	58128.3	23878.9	2393.6	4788.06	3665.85
PSOL05534-TA	3762.26	-0.34685	0.187226	-1.85258	0.0639429	0.375278	3968.63	4723.08	3947.26	3590.4	3232.79	3111.42
PSOL05538-TA	837.384	-0.0563945	0.21716	-0.259691	0.795102	0.921117	877.758	748.73	932.479	933.699	772.654	758.986
PSOL05539-TA	114.34	0.650369	0.691101	0.941061	0.346673	0.697695	115.44	18.8755	131.208	147.053	152.139	121.325
PSOL05537-TA	2638.94	0.196107	0.369804	0.5303	0.595904	0.830176	1870.96	2961.36	2548.04	3920.83	2278.76	2253.68
PSOL05535-TA	7081.87	-0.0369519	0.394759	-0.0936064	0.925422	0.974704	5406.95	9343.39	6768.74	7656.51	8805.46	4510.18
PSOL05536-TA	3157.1	-0.397735	0.428009	-0.929269	0.35275	0.700545	4739.27	1898.04	4129.55	3209.48	2404.33	2561.93
PSOL05533-TA	3946	0.875572	0.697163	1.25591	0.20915	0.591443	3498.55	587.239	4264.77	4557.76	4991.36	5776.33
PSOL12152-TA	376.61	-1.69975	0.443131	-3.83578	0.000125166	0.00357465	566.799	782.286	379.602	147.939	251.129	131.906
PSOL12153-TA	140.616	0.672242	0.740729	0.907541	0.364121	0.706656	118.56	65.0158	141.224	64.668	354.77	99.4582
PSOL12151-TA	2163.93	-2.07096	0.474383	-4.36558	1.26786e-05	0.00051478	3317.59	5008.31	2162.43	693.631	1209.8	591.812
PSOL11727-TA	842.881	-1.73062	0.449443	-3.85059	0.000117832	0.00341342	1638	1065.42	1182.88	309.166	607.892	253.936
PSOL11731-TA	696.266	-1.78117	0.537664	-3.3128	0.000923686	0.0188656	1577.68	545.293	1112.77	240.955	472.362	228.542
PSOL11728-TA	2328.2	0.828325	0.574402	1.44206	0.149284	0.526953	1420.64	799.065	2811.46	4139.64	2917.88	1880.54
PSOL11729-TA	52.8741	-0.320857	0.957316	-0.335163	0.737502	0.89528	45.7599	10.4864	119.189	89.4721	20.5952	31.742
PSOL11732-TA	48.7762	-0.705384	0.873551	-0.807491	0.419384	0.73612	42.6399	18.8755	119.189	65.5538	13.9516	32.4474
PSOL11730-TA	11091.5	0.577929	0.349381	1.65415	0.0980969	0.454407	9507.66	9028.8	8160.95	16397.3	15180	8274.08
PSOL09128-TA	2863.69	0.275767	0.20597	1.33887	0.180613	0.562708	2305.67	2648.87	2818.47	2885.25	2973.69	3550.16
PSOL08578-TA	1399.27	0.17031	0.194665	0.874886	0.381636	0.716057	1148.16	1367.43	1435.28	1536.09	1375.9	1532.78
PSOL08581-TA	1.76425	0.0530275	2.06625	0.0256636	0.979526	NA	0	0	5.00795	3.54345	1.32873	0.705377
PSOL08580-TA	0.579348	0.784665	3.13748	0.250094	0.802514	NA	1.04	0	0	1.77173	0.664363	0
PSOL11396-TA	228.248	1.16577	1.05375	1.10631	0.268594	0.646005	226.719	88.0859	107.17	17.7173	672.335	257.463
PSOL11395-TA	256.041	0.8636	0.711279	1.21415	0.22469	0.606735	262.079	134.226	148.235	85.9287	558.729	347.046
PSOL10652-TA	1.16988	2.10629	3.88945	0.541541	0.588135	NA	1.04	0	0	0	5.97926	0
PSOL10644-TA	0	NA	NA	NA	NA	NA	0	0	0	0	0	0
PSOL10643-TA	9.6364	-0.435202	0.987726	-0.44061	0.659495	0.857887	17.68	4.19456	11.0175	8.85863	13.9516	2.11613
PSOL10642-TA	774.355	0.0525185	0.270003	0.194511	0.845776	0.940888	804.958	677.422	797.265	834.483	926.786	605.214
PSOL10641-TA	2665.25	0.129938	0.311583	0.417025	0.67666	0.866661	3278.07	1799.47	2556.06	2769.21	2559.79	3028.89
PSOL10647-TA	316.165	0.635819	0.43431	1.46398	0.143201	0.520871	257.919	161.491	321.51	545.691	316.237	294.142
PSOL10646-TA	57.7508	1.5202	1.18394	1.28402	0.199135	0.579688	17.68	0	71.1128	91.2439	114.27	52.1979
PSOL10648-TA	77.8691	-0.213651	0.603442	-0.354055	0.723298	0.887768	45.7599	117.448	88.1398	117.82	57.1352	40.9119
PSOL10645-TA	3.11191	0.880963	1.23276	0.714629	0.474838	NA	4.15999	0	2.00318	3.54345	3.32181	5.64302
PSOL10650-TA	92.8624	1.27379	0.759759	1.67657	0.0936263	0.447073	70.7198	41.9456	50.0795	46.0649	275.71	72.6539
PSOL10651-TA	402.011	2.25673	1.03245	2.18579	0.028831	0.243307	243.359	127.934	46.0731	76.1842	1521.39	397.127
PSOL10649-TA	1514.6	0.490044	0.328068	1.49373	0.135247	0.511923	1034.8	1143.02	1600.54	2249.21	1631.67	1428.39
PSOL10635-TA	94.2759	1.07735	0.594977	1.81073	0.070182	0.392662	82.1598	56.6266	43.0683	57.5811	120.25	205.97
PSOL10636-TA	712.456	0.0600035	0.292647	0.205037	0.837543	0.939065	563.679	801.162	729.157	834.483	781.955	564.302
PSOL10637-TA	128.013	-0.148844	0.360962	-0.412355	0.680079	0.8689	100.88	144.712	158.251	155.912	98.99	109.333
PSOL10638-TA	2459.11	-0.292279	0.427695	-0.683381	0.494366	0.780218	1714.96	4169.4	2239.55	2626.58	1991.76	2012.44
PSOL10640-TA	3.51751	1.13838	1.40367	0.811004	0.417363	NA	5.19999	0	1.00159	7.97276	1.99309	4.93764
PSOL10639-TA	1344.56	0.122653	0.459177	0.267114	0.789381	0.918254	823.678	1906.43	1133.8	1839.94	1419.74	943.795
PSOL10634-TA	609.491	-1.23405	0.794868	-1.55252	0.120537	0.491185	679.118	1690.41	197.313	231.21	278.368	580.525
PSOL10633-TA	1799.26	-0.702222	0.47807	-1.46887	0.141869	0.519915	1934.4	3471	1282.03	1468.76	973.291	1666.1
PSOL10632-TA	727.52	-0.676952	0.388428	-1.7428	0.0813686	0.417563	631.278	744.535	1309.08	498.741	663.034	518.452
PSOL11644-TA	316.588	0.277157	0.913766	0.303313	0.761652	0.903705	422.239	23.0701	412.655	265.759	481.663	294.142
PSOL11646-TA	2244.41	-0.309251	0.592212	-0.522198	0.601533	0.831828	3332.15	830.524	3288.22	1839.94	1568.56	2607.07
PSOL11642-TA	181.174	-0.0102796	0.307388	-0.0334417	0.973322	0.991281	140.4	195.047	210.334	203.748	188.679	148.835
PSOL11645-TA	1367.23	-0.141096	0.314635	-0.448445	0.653832	0.855584	1456	1776.4	1071.7	1056.83	1317.43	1525.03
PSOL11643-TA	4635.61	0.384699	0.339695	1.13248	0.257431	0.636028	4999.27	2579.66	4482.11	4886.42	5087.02	5779.16
PSOL11648-TA	2.29466	0.696758	1.89151	0.36836	0.712604	NA	0	0	5.00795	5.31518	1.32873	2.11613
PSOL11641-TA	80.8015	-0.0722886	0.330578	-0.218673	0.826905	0.935071	86.3198	69.2103	92.1462	71.7549	97.6613	67.7162
PSOL11647-TA	38.4711	0.200317	0.796805	0.2514	0.801505	0.921901	48.8799	37.7511	21.0334	12.4021	79.7235	31.0366
PSOL00672-TA	850.895	3.21444	1.18842	2.7048	0.00683447	0.093122	205.919	262.16	29.0461	96.559	3757.64	754.048
PSOL00674-TA	1178.43	-0.087908	0.268798	-0.327041	0.743637	0.897464	1119.04	1036.06	1486.36	1182.63	1281.56	964.956
PSOL00673-TA	2063.81	-0.574809	0.421357	-1.36419	0.172509	0.553675	3439.27	1696.7	2271.6	2078.23	1792.45	1104.62
PSOL00671-TA	1011.12	-0.176165	0.253104	-0.696018	0.486417	0.77456	1218.88	1119.95	880.397	803.478	1007.84	1036.2
PSOL02198-TA	21.2939	0.407092	0.835548	0.487216	0.626105	0.843765	21.8399	2.09728	30.0477	19.489	23.2527	31.0366
PSOL11893-TA	1803.34	-0.361852	0.40302	-0.89785	0.369265	0.709124	2658.23	1998.71	1428.27	1088.73	1541.99	2104.14
PSOL11890-TA	2847.51	-0.586793	0.303522	-1.93328	0.053202	0.344176	3533.91	4049.85	2673.24	2846.28	2012.35	1969.41
PSOL11894-TA	602.501	0.920504	0.603265	1.52587	0.127043	0.501523	637.518	146.81	463.736	521.773	1018.47	826.702
PSOL11891-TA	551.051	0.341063	0.563009	0.605785	0.544657	0.80567	471.119	184.561	801.271	686.544	542.784	620.027
PSOL11892-TA	0.825678	2.79777	2.65601	1.05337	0.29217	NA	0	0	0	0.885863	2.65745	1.41075
PSOL11432-TA	19910.2	-0.0095846	0.256394	-0.0373824	0.97018	0.99016	19945.1	24416.6	15569.7	20615.8	18871.9	20041.9
PSOL11431-TA	15013.3	-0.647894	0.373644	-1.73399	0.0829205	0.421293	14950	23892.2	16145.6	15000.3	12123.3	7968.65
PSOL11430-TA	8471.55	-0.118513	0.285117	-0.415666	0.677654	0.867007	6895.18	10880.7	8683.78	9445.07	7092.07	7832.51
PSOL11433-TA	0	NA	NA	NA	NA	NA	0	0	0	0	0	0
PSOL11556-TA	603.629	1.77743	1.09935	1.6168	0.105922	0.469076	573.039	62.9185	181.288	91.2439	2004.38	708.904
PSOL11559-TA	2225.69	1.06748	0.802669	1.32991	0.183547	0.565823	892.318	3007.5	415.659	1514.83	4897.02	2626.82
PSOL11554-TA	8021.89	0.358519	0.397725	0.901425	0.367363	0.708333	5110.55	6566.59	9412.93	12163.8	8414.82	6462.67
PSOL11557-TA	18.1764	-21.7592	3.57341	-6.08919	1.13482e-09	1.23366e-07	0	109.059	0	0	0	0
PSOL11553-TA	0.442931	1.87163	3.98236	0.469979	0.63837	NA	0	0	0	2.65759	0	0
PSOL11558-TA	135.754	0.776346	0.416772	1.86276	0.0624959	0.370759	109.2	56.6266	132.21	175.401	142.174	198.916
PSOL11555-TA	77.9155	0.496467	0.465414	1.06672	0.286098	0.658031	91.5198	31.4592	69.1096	90.358	98.99	86.056
PSOL07292-TA	585.228	0.441846	0.376541	1.17343	0.240622	0.619793	615.678	398.484	473.752	520.887	558.065	944.5
PSOL07291-TA	13.357	3.06292	1.79327	1.70801	0.0876351	0.432011	6.23998	0	2.00318	0	46.5054	25.3936
PSOL09056-TA	56.2541	1.05377	0.506684	2.07974	0.0375491	0.286558	27.0399	35.6538	47.0747	46.0649	107.627	74.0646
PSOL09057-TA	110.111	1.84238	1.17579	1.56694	0.11713	0.485898	82.1598	0	61.0969	108.075	122.243	287.089
PSOL09055-TA	191.74	-0.742328	0.600178	-1.23685	0.216144	0.597898	337.999	77.5994	303.481	115.162	145.495	170.701
PSOL09052-TA	350.975	0.723951	0.82097	0.881823	0.377872	0.714308	389.999	234.896	169.269	76.1842	827.796	407.708
PSOL09051-TA	1555.79	0.0401969	0.826262	0.0486491	0.961199	0.98721	1288.56	2351.05	963.529	232.096	2377.75	2121.77
PSOL09053-TA	2472.23	-0.460494	0.250017	-1.84185	0.0654966	0.379891	2827.75	3498.27	2266.6	2115.44	2052.22	2073.1
PSOL09054-TA	935.789	0.0435557	0.31108	0.140015	0.888648	0.959277	1111.76	769.703	882.4	835.369	795.906	1219.6
PSOL09047-TA	979.018	0.544696	0.361974	1.5048	0.132377	0.509571	943.278	513.834	929.475	1327.91	918.149	1241.46
PSOL09050-TA	84101.4	-0.722749	0.414081	-1.74543	0.0809101	0.416879	79499.5	139840	94874.5	83665.3	66813.6	39915.2
PSOL09048-TA	2031.1	0.0773869	0.306567	0.25243	0.800708	0.921685	2526.15	1558.28	1843.93	1879.8	1870.85	2507.62
PSOL09049-TA	3020.4	-0.974819	0.478351	-2.03787	0.0415628	0.303799	6737.1	2724.37	2549.04	1940.93	2306.67	1864.31
PSOL05491-TA	4471.36	1.19663	0.677276	1.76683	0.0772569	0.410052	2814.23	736.146	4597.29	8017.94	4204.09	6458.43
PSOL05490-TA	4611.18	0.542853	0.476838	1.13844	0.254935	0.633422	4066.39	1770.11	5422.6	5476.4	4610.68	6320.89
PSOL05493-TA	438.596	0.0126337	0.217279	0.058145	0.953633	0.984301	487.759	369.122	450.715	457.105	411.905	454.968
PSOL05495-TA	277.855	-0.150103	0.215325	-0.6971	0.48574	0.774091	304.719	308.301	264.42	280.818	235.184	273.686
PSOL05492-TA	1178.7	-0.235904	0.203123	-1.16139	0.245485	0.624177	1198.08	1392.6	1234.96	1220.72	1062.32	963.545
PSOL05494-TA	6.06552	2.16857	1.17268	1.84924	0.0644235	0.376487	2.07999	0	4.00636	5.31518	17.9378	7.05377
PSOL05498-TA	183.283	-0.484081	0.844533	-0.573194	0.566514	0.816109	359.839	29.362	251.399	86.8145	185.357	186.925
PSOL05497-TA	814.522	-0.819198	0.404885	-2.02328	0.0430439	0.310838	1382.16	947.972	789.252	379.149	644.432	744.173
PSOL05496-TA	339.991	0.574995	0.264687	2.17236	0.0298284	0.248611	262.079	230.701	324.515	442.046	346.797	433.807
PSOL05499-TA	4320.8	0.381217	0.445966	0.854811	0.392656	0.722956	3850.07	1935.79	5471.68	5522.47	4417.35	4727.44
PSOL05500-TA	561.061	0.48731	0.802229	0.607445	0.543555	0.805341	480.479	773.897	148.235	184.259	745.415	1034.08
PSOL05501-TA	77.9518	-0.761038	0.838287	-0.907848	0.363958	0.706656	51.9999	167.783	75.1192	19.489	121.578	31.742
PSOL05503-TA	6022.8	-1.49357	0.376904	-3.96273	7.40965e-05	0.00228389	12211.7	6579.17	7875.49	2298.81	3746.34	3425.31
PSOL05505-TA	330.303	1.99343	0.953019	2.0917	0.0364655	0.281109	190.32	169.88	38.0604	68.2114	910.841	604.508
PSOL05509-TA	298.681	1.39214	0.930721	1.49577	0.134714	0.511061	224.639	220.215	50.0795	61.1245	750.73	485.3
PSOL05507-TA	2366.12	-0.702694	0.202604	-3.46832	0.000523726	0.0116627	2983.75	3315.8	2495.96	1793.87	1735.98	1871.37
PSOL05502-TA	174.392	0.203827	0.526203	0.387354	0.698494	0.877522	112.32	92.2804	280.445	171.857	170.077	219.372
PSOL05504-TA	147.64	1.61903	0.995784	1.62589	0.103973	0.464502	128.96	14.681	73.116	41.6355	451.102	176.344
PSOL05508-TA	1350.05	-0.0203618	0.241501	-0.0843134	0.932807	0.976389	1135.68	1648.46	1297.06	1443.96	1316.77	1258.39
PSOL05506-TA	156.628	0.0925998	0.769125	0.120396	0.904169	0.965479	247.519	106.961	100.159	51.38	320.887	112.86
PSOL11913-TA	3385.72	-0.41851	0.252904	-1.65482	0.0979619	0.454407	3496.47	4821.65	3304.24	3168.73	2751.79	2771.43
PSOL11909-TA	1977.19	0.139826	0.279675	0.499957	0.617105	0.839808	1860.56	1489.07	2292.64	1971.04	1829.65	2420.15
PSOL11910-TA	888.233	-1.62936	0.430621	-3.78375	0.000154485	0.00427409	783.118	1799.47	1445.29	553.664	328.86	418.994
PSOL11911-TA	19.5498	-0.130734	0.708228	-0.184594	0.853548	0.944235	31.1999	16.7783	13.0207	26.5759	21.2596	8.46453
PSOL11912-TA	0.451426	-1.50801	4.04236	-0.373051	0.70911	NA	0	0	2.00318	0	0	0.705377
PSOL11711-TA	677.092	-0.64681	0.437104	-1.47976	0.138937	0.515998	813.278	1080.1	586.931	439.388	774.647	368.207
PSOL05236-TA	6888.24	0.323431	0.284847	1.13545	0.256185	0.634798	7664.78	6124.06	4569.25	7642.34	7042.24	8286.77
PSOL05237-TA	695.703	0.461891	0.480515	0.961241	0.336431	0.691044	399.359	790.675	566.899	1133.02	837.761	446.504
PSOL05239-TA	1110.7	-0.304181	0.701719	-0.433479	0.664667	0.860958	798.718	2120.35	764.212	315.367	1395.16	1270.38
PSOL05241-TA	0	NA	NA	NA	NA	NA	0	0	0	0	0	0
PSOL05230-TA	1763.74	-0.0452089	0.255352	-0.177045	0.859473	0.94706	1782.56	2126.64	1467.33	1549.37	1978.47	1678.09
PSOL05229-TA	12186	-0.295302	0.385737	-0.765552	0.443943	0.750458	8516.54	18957.3	12814.3	12839.7	9575.46	10412.8
PSOL05235-TA	22654	0.110131	0.243498	0.452288	0.651061	0.854917	17539.6	24966	22865.3	24650.9	20720.8	25181.3
PSOL05231-TA	1310.11	-0.266188	0.329172	-0.808659	0.418711	0.73612	1289.6	1883.36	1120.78	1250.84	943.395	1372.66
PSOL05234-TA	534.807	-0.347561	0.367193	-0.946533	0.343877	0.696019	721.758	698.395	377.599	400.41	459.075	551.605
PSOL05233-TA	786.526	0.000913842	0.223609	0.00408679	0.996739	0.998585	757.118	857.788	745.182	827.396	874.966	656.706
PSOL05238-TA	1225.65	0.259327	0.275628	0.940859	0.346777	0.697695	1097.2	1245.79	1005.6	1311.96	1047.04	1646.35
PSOL05240-TA	13543.2	0.205103	0.62102	0.330267	0.741198	0.896782	9583.58	5150.93	23010.5	20316.4	11619	11578.8
PSOL05232-TA	902.188	-0.0357875	0.146267	-0.244672	0.806711	0.924499	919.358	920.707	900.429	873.461	872.308	926.866
PSOL05242-TA	3434.48	-0.107366	0.254844	-0.421303	0.673534	0.864909	3468.39	4217.63	3002.76	3112.92	2941.13	3864.06
PSOL05247-TA	7.35599	2.47489	1.05362	2.34893	0.0188274	0.18643	2.07999	0	4.00636	7.0869	12.6229	18.3398
PSOL05245-TA	4925.69	0.477284	0.50153	0.951654	0.341272	0.695057	4834.95	1900.14	5617.91	4453.23	5205.28	7542.6
PSOL05249-TA	1336.02	0.409571	0.310319	1.31984	0.186889	0.568425	925.598	1059.13	1457.31	1624.67	1207.81	1741.58
PSOL05248-TA	15.5396	-0.451995	0.786922	-0.574383	0.565708	0.815646	30.1599	12.5837	11.0175	5.31518	17.9378	16.2237
PSOL05250-TA	104.866	-0.558985	0.3252	-1.7189	0.0856326	0.429224	105.04	148.907	122.194	68.2114	102.312	82.5291
PSOL05243-TA	54.4206	0.114644	0.447255	0.256327	0.797698	0.921117	62.3998	46.1402	48.0763	41.6355	81.7166	46.5549
PSOL05246-TA	763.087	-0.0419422	0.249602	-0.168036	0.866555	0.950567	802.878	866.178	655.039	726.407	876.959	651.063
PSOL05244-TA	1194.14	1.55105	1.47997	1.04802	0.294628	0.664156	1764.88	12.5837	45.0715	548.349	887.588	3906.38
PSOL05251-TA	5077.75	-0.175056	0.342654	-0.510882	0.609434	0.835888	4081.99	6268.78	5806.21	5968.94	4921.6	3418.96
PSOL05253-TA	36863.7	0.353279	0.621515	0.568416	0.569753	0.817768	23975.1	14362.2	58779.3	60658.6	34635.2	28771.6
PSOL05252-TA	498.589	0.0948827	0.245812	0.385998	0.699498	0.877553	437.839	524.321	485.771	465.964	619.85	457.79
PSOL05255-TA	15179.6	-0.0720844	0.44203	-0.163076	0.870459	0.952959	11368.2	18403.7	16904.8	21747.9	13894.5	8758.67
PSOL05254-TA	4571.89	-0.219919	0.825243	-0.26649	0.789862	0.918254	6997.1	4616.12	3145.99	746.782	8622.76	3302.58
PSOL05256-TA	20.9937	-0.391557	0.847189	-0.462183	0.64395	0.851915	36.3999	6.29185	28.0445	27.4617	7.30799	20.4559
PSOL08554-TA	0	NA	NA	NA	NA	NA	0	0	0	0	0	0
PSOL08551-TA	87.7487	-0.0303418	0.872369	-0.034781	0.972254	0.991127	86.3198	106.961	73.116	13.2879	184.028	62.7786
PSOL08555-TA	64.426	-0.0101474	0.752753	-0.0134804	0.989245	0.996542	71.7598	77.5994	45.0715	15.9455	116.928	59.2517
PSOL08553-TA	3282.85	0.0332382	0.333596	0.0996362	0.920633	0.973497	2360.79	4345.57	3030.81	3849.07	2853.44	3257.43
PSOL08550-TA	2727.04	0.0195068	0.252023	0.0774007	0.938305	0.97837	2190.23	2793.58	3141.98	3143.04	2549.82	2543.59
PSOL08552-TA	1181.62	-0.579036	0.3189	-1.81573	0.0694119	0.390732	1171.04	1845.61	1231.95	992.166	1094.21	754.754
PSOL08557-TA	2047.9	-0.900346	0.487434	-1.84711	0.0647308	0.376898	2015.52	3741.55	2244.56	1763.75	1789.13	732.887
PSOL08560-TA	129.859	-1.83699	0.481281	-3.81687	0.000135155	0.00383985	198.64	226.506	184.292	27.4617	83.7097	58.5463
PSOL08561-TA	249.046	1.03048	0.657511	1.56725	0.117056	0.485898	282.879	56.6266	150.238	193.118	430.507	380.904
PSOL08558-TA	1696.25	-0.903494	0.353343	-2.55699	0.0105583	0.128453	2201.67	2854.4	1577.5	932.813	1145.36	1465.77
PSOL08556-TA	1847.33	0.269975	0.225385	1.19784	0.230979	0.61243	1609.92	1484.88	1928.06	2188.97	1753.92	2118.25
PSOL08559-TA	13469	-0.62955	0.264895	-2.37661	0.0174728	0.17923	16375.8	19102	13609.6	10801.3	12232.2	8693.07
PSOL08562-TA	5381.35	-3.8453	0.353973	-10.8632	1.72499e-27	5.81321e-24	14066	9106.4	7015.13	791.961	671.006	637.661
PSOL08563-TA	19317.6	-3.54934	0.414466	-8.56364	1.09358e-17	8.50466e-15	54283.7	25733.7	26766.5	3602.8	2491.36	3027.48
PSOL08564-TA	237.134	1.6801	1.00921	1.66477	0.0959595	0.451864	195.52	75.5022	67.1065	29.2335	739.436	316.009
PSOL08569-TA	44.9611	-0.30626	0.532093	-0.575576	0.564902	0.815088	49.9199	69.2103	31.0493	26.5759	35.8756	57.1356
PSOL08566-TA	2032.33	-0.201085	0.27046	-0.743493	0.457183	0.758517	2135.11	2590.14	1797.85	1757.55	1658.91	2254.39
PSOL08568-TA	856.554	-0.480653	0.381458	-1.26004	0.207654	0.589384	887.118	1457.61	651.033	722.864	672.999	747.7
PSOL08567-TA	4811.26	-0.323522	0.294931	-1.09694	0.272668	0.648778	4412.71	7042.67	4592.29	4710.13	4295.1	3814.68
PSOL08572-TA	12188.2	-3.5155	0.526838	-6.67283	2.50924e-11	3.67658e-09	27735.7	28770.5	10743	1221.6	2729.87	1928.5
PSOL08565-TA	496.876	1.91023	1.06983	1.78555	0.0741726	0.404033	419.119	27.2647	179.284	123.135	1520.73	711.726
PSOL08570-TA	717.455	0.23463	0.312917	0.749816	0.453365	0.755902	493.999	704.687	779.236	942.558	646.425	737.825
PSOL08571-TA	3582.24	0.147477	0.218499	0.674953	0.499706	0.782821	3064.87	3078.81	4052.43	3978.41	3555	3763.89
PSOL08574-TA	0	NA	NA	NA	NA	NA	0	0	0	0	0	0
PSOL08573-TA	4.81326	0.898868	1.36252	0.65971	0.50944	NA	2.07999	6.29185	2.00318	15.0597	1.32873	2.11613
PSOL05650-TA	4.41472	0.778986	1.11976	0.69567	0.486636	NA	5.19999	0	4.00636	6.20104	3.32181	7.75915
PSOL05649-TA	5.18157	0.779402	1.07005	0.728381	0.46638	NA	1.04	2.09728	8.01271	6.20104	5.97926	7.75915
PSOL11371-TA	1466.63	-2.20149	0.909945	-2.41937	0.0155476	0.164765	764.398	4691.62	1772.81	154.14	1124.1	292.732
PSOL11372-TA	87.4177	2.69594	1.37496	1.96074	0.0499097	0.335408	63.4398	4.19456	2.00318	21.2607	357.427	76.1807
PSOL11370-TA	303.349	-0.231383	0.313115	-0.738972	0.459924	0.760149	316.159	398.484	269.427	321.568	213.26	301.196
PSOL11397-TA	377.992	0.62796	0.59086	1.06279	0.287877	0.659215	453.439	253.771	183.291	688.315	205.952	483.183
PSOL11368-TA	0	NA	NA	NA	NA	NA	0	0	0	0	0	0
PSOL11366-TA	23.2537	0.239347	0.589302	0.406153	0.68463	0.871191	12.48	31.4592	21.0334	23.0324	33.8825	17.6344
PSOL11369-TA	58.7297	-0.199312	0.703444	-0.283338	0.776918	0.911856	50.9599	117.448	21.0334	73.5266	48.4985	40.9119
PSOL11367-TA	85.2175	-1.92817	0.992287	-1.94315	0.0519976	0.341361	39.5199	341.857	24.0381	33.6628	41.1905	31.0366
PSOL11451-TA	0	NA	NA	NA	NA	NA	0	0	0	0	0	0
PSOL11448-TA	5.55226	-2.83844	2.46034	-1.15368	0.248632	0.628103	4.15999	25.1674	0	0	3.98618	0
PSOL11449-TA	55.9409	-2.595	1.33354	-1.94595	0.0516609	0.340613	9.35998	253.771	25.0397	19.489	26.5745	1.41075
PSOL11450-TA	1548.22	-0.947162	0.373058	-2.53891	0.0111197	0.133966	1876.16	2753.73	1488.36	1017.86	1341.35	811.889
PSOL11452-TA	0	NA	NA	NA	NA	NA	0	0	0	0	0	0
PSOL05769-TA	1.36979	0.599061	1.61611	0.370681	0.710875	NA	1.04	0	2.00318	1.77173	1.99309	1.41075
PSOL05770-TA	18.3587	-0.104565	0.891142	-0.117338	0.906592	0.966636	34.3199	4.19456	18.0286	8.85863	29.232	15.5183
PSOL05761-TA	10.7141	0.805291	0.809251	0.995107	0.319684	0.681427	11.44	2.09728	9.0143	16.8314	7.97235	16.9291
PSOL11797-TA	1.4324	-0.0110202	1.55325	-0.00709495	0.994339	NA	2.07999	0	2.00318	1.77173	1.32873	1.41075
PSOL11798-TA	137.285	-1.83965	0.950151	-1.93617	0.0528474	0.344035	63.4398	534.807	46.0731	74.4125	59.1283	45.8495
PSOL09550-TA	10.646	-0.555289	1.1159	-0.497614	0.618756	0.84081	5.19999	31.4592	2.00318	11.5162	6.64363	7.05377
PSOL09551-TA	14327.5	0.0687308	0.263934	0.260409	0.794548	0.920991	13352.5	14217.5	14388.8	17479.8	15524.8	11001.8
PSOL09549-TA	563.533	0.258997	0.313503	0.826137	0.408726	0.731497	503.359	385.9	648.028	561.637	550.092	732.182
PSOL09548-TA	406.72	0.399367	0.544462	0.733509	0.463248	0.761455	374.399	138.421	537.853	386.236	451.102	552.31
PSOL09547-TA	563.754	-0.316363	0.34291	-0.922583	0.356225	0.702855	488.799	811.648	576.915	608.588	513.552	383.02
PSOL09544-TA	1537.45	0.0742834	0.199269	0.372779	0.709313	0.882344	1356.16	1700.9	1439.28	1482.93	1531.36	1714.07
PSOL09543-TA	931.526	0.55831	0.545904	1.02273	0.306438	0.674847	991.118	304.106	963.529	961.161	870.315	1498.93
PSOL09546-TA	212.176	0.816034	0.665128	1.22688	0.219867	0.601583	166.4	37.7511	255.405	261.33	265.081	287.089
PSOL09545-TA	213.207	0.630927	0.801481	0.787201	0.431164	0.744122	158.08	25.1674	317.504	250.699	294.313	233.48
PSOL09542-TA	4971.28	-0.502573	0.749278	-0.670743	0.502384	0.785266	9404.7	5698.32	2382.78	1205.66	6711.39	4424.83
PSOL09540-TA	2921.69	-0.0970294	0.289572	-0.335079	0.737566	0.89528	3654.55	2191.66	3211.09	2902.97	2533.21	3036.65
PSOL09541-TA	540.36	0.283105	0.337879	0.83789	0.402092	0.72892	619.838	348.149	492.782	475.708	616.529	689.154
PSOL09538-TA	78.0795	1.95619	1.37358	1.42415	0.154404	0.534929	86.3198	4.19456	5.00795	9.74449	263.752	99.4582
PSOL09539-TA	527.059	-0.378235	0.69849	-0.541504	0.58816	0.825646	741.518	658.547	387.615	111.619	712.861	550.194
PSOL08547-TA	11.8753	0.115817	0.761217	0.152147	0.879071	0.956686	13.52	6.29185	14.0222	6.20104	19.9309	11.286
PSOL08549-TA	7.37757	0.610344	0.84323	0.723816	0.469179	0.763819	8.31998	6.29185	3.00477	7.97276	5.97926	12.6968
PSOL08548-TA	1.34338	2.09532	2.15219	0.973575	0.330268	NA	0	2.09728	0	1.77173	0.664363	3.52689
PSOL02362-TA	1.19087	-0.500983	2.10426	-0.238081	0.811818	NA	1.04	0	3.00477	1.77173	1.32873	0
PSOL02360-TA	49.0328	0.582081	0.762145	0.76374	0.445022	0.751172	60.3199	8.38913	48.0763	33.6628	82.381	61.3678
PSOL02361-TA	0.519186	0.591159	3.15537	0.18735	0.851386	NA	1.04	0	0	0	0.664363	1.41075
PSOL01338-TA	16.2102	0.361695	1.10971	0.325938	0.744471	0.897725	24.9599	0	17.027	9.74449	16.6091	28.9205
PSOL01341-TA	14.0407	0.414704	0.737829	0.56206	0.574075	0.820326	6.23998	8.38913	21.0334	16.8314	11.2942	20.4559
PSOL01329-TA	59.8384	0.201776	0.385404	0.523543	0.600597	0.831443	57.1999	48.2375	61.0969	48.7225	59.1283	84.6453
PSOL01333-TA	1.44889	-1.39444	2.18174	-0.639139	0.522732	NA	4.15999	2.09728	0	1.77173	0.664363	0
PSOL01336-TA	11.9381	-0.0291026	1.14373	-0.0254454	0.9797	0.993053	16.64	0	19.0302	8.85863	6.64363	20.4559
PSOL01339-TA	3.85589	0.019132	1.37392	0.0139251	0.98889	NA	5.19999	0	6.00953	0.885863	3.98618	7.05377
PSOL01330-TA	191.946	0.838491	0.678156	1.23643	0.2163	0.597974	109.2	41.9456	260.413	288.791	184.693	266.633
PSOL01331-TA	838.887	-0.0140966	0.277991	-0.0507089	0.959557	0.986689	696.798	1057.03	777.233	961.161	768.003	773.093
PSOL01340-TA	505.805	-0.833079	0.351716	-2.36861	0.0178549	0.180848	678.078	849.399	417.663	363.204	389.317	337.17
PSOL01332-TA	508.893	-0.156004	0.335933	-0.464389	0.642369	0.8512	626.078	341.857	639.014	470.393	494.95	481.067
PSOL01334-TA	1594.86	0.835079	0.360642	2.31554	0.0205837	0.197065	941.198	952.166	1542.45	2362.6	1488.17	2282.6
PSOL01335-TA	1443.74	0.104431	0.270865	0.385547	0.699833	0.877553	1060.8	1665.24	1450.3	1660.11	1423.73	1402.29
PSOL01337-TA	60.1904	0.810421	0.66814	1.21295	0.225148	0.607	54.0799	10.4864	65.1033	70.869	95.0039	65.6001
PSOL01343-TA	434.336	-0.410544	0.388839	-1.05582	0.291049	0.661401	431.599	606.115	450.715	279.047	539.462	299.08
PSOL01344-TA	170.521	0.100455	0.415281	0.241896	0.808861	0.925799	130	165.685	198.315	133.765	257.108	138.254
PSOL11738-TA	225.433	0.898377	0.651213	1.37954	0.167727	0.549666	162.24	41.9456	266.423	303.851	312.915	265.222
PSOL11739-TA	61.5546	1.38753	0.791834	1.75229	0.0797232	0.413325	36.3999	4.19456	60.0953	103.646	81.0522	83.9399
PSOL11740-TA	1636.76	-3.61323	1.09971	-3.28561	0.00101762	0.0203525	254.799	7053.16	1770.81	344.601	341.482	55.7248
PSOL11737-TA	1.85561	1.23675	2.01269	0.614475	0.538902	NA	3.11999	0	0	5.31518	1.99309	0.705377
PSOL09718-TA	6.93978	1.04419	1.82854	0.571051	0.567965	0.816804	9.35998	0	4.00636	0	21.924	6.3484
PSOL09719-TA	7.93779	2.17485	1.56326	1.39123	0.164155	0.545126	7.27998	0	1.00159	1.77173	31.225	6.3484
PSOL09717-TA	0.166932	-1.76035	4.08047	-0.431409	0.666171	NA	0	0	1.00159	0	0	0
PSOL09720-TA	0.333863	-2.46979	4.04236	-0.610977	0.541215	NA	0	0	2.00318	0	0	0
PSOL09716-TA	1537.79	-0.0040966	0.354493	-0.0115562	0.99078	0.997234	1058.72	1862.39	1699.7	1955.1	1302.15	1348.68
PSOL09713-TA	1768.76	-0.465448	0.203419	-2.28813	0.0221302	0.206865	2086.23	1990.32	2077.3	1730.98	1415.76	1312
PSOL09711-TA	5451.59	0.0356546	0.248229	0.143636	0.885788	0.958676	4879.67	6723.89	4552.22	5401.11	5348.12	5804.55
PSOL09715-TA	24689.9	0.365059	0.250106	1.45961	0.144396	0.52212	19786	23139.3	21823.6	27563.6	22264.8	33561.9
PSOL09712-TA	1357.61	0.212886	0.236296	0.900926	0.367627	0.708333	1045.2	1335.97	1392.21	1660.99	1350.65	1360.67
PSOL09714-TA	5484.91	0.378584	0.299621	1.26354	0.206395	0.587636	5091.83	3410.18	5803.21	6767.11	5458.4	6378.73
PSOL09710-TA	24.8637	1.33252	1.42164	0.937316	0.348596	0.699394	23.9199	0	18.0286	2.65759	77.0661	27.5097
PSOL09708-TA	108.651	1.13688	1.44341	0.787631	0.430913	0.744122	136.24	0	67.1065	18.6031	302.285	127.673
PSOL09709-TA	108.952	1.20433	0.996173	1.20896	0.226679	0.607561	111.28	16.7783	69.1096	22.1466	298.963	135.432
PSOL09706-TA	989.139	-3.40813	0.981526	-3.47227	0.000516073	0.0115431	266.239	4326.69	831.319	77.0701	279.032	154.478
PSOL09705-TA	13267.2	-0.937213	0.354705	-2.64223	0.00823621	0.106826	14564.1	23609.1	14121.4	10780.1	9699.69	6828.76
PSOL09704-TA	34.6419	-0.185024	0.894079	-0.206944	0.836054	0.938344	36.3999	62.9185	12.0191	7.97276	51.1559	37.385
PSOL09707-TA	2.21175	-2.367	2.10582	-1.12403	0.261	NA	1.04	0	10.0159	0.885863	1.32873	0
PSOL09703-TA	2641.13	-0.202809	0.386757	-0.524382	0.600013	0.831204	1823.12	3844.32	2813.46	2729.34	1883.47	2753.09
PSOL02924-TA	6460.93	-0.915848	0.391001	-2.34232	0.0191645	0.188422	12150.3	5677.34	7507.91	3734.8	4264.54	5430.7
PSOL02925-TA	1100.2	-0.437015	0.958148	-0.456104	0.648315	0.853895	2213.11	77.5994	1505.39	762.728	874.966	1167.4
PSOL02923-TA	1615.64	-1.35427	0.358569	-3.77689	0.0001588	0.00435086	3009.75	1692.51	2265.59	709.576	1157.98	858.444
PSOL02922-TA	0	NA	NA	NA	NA	NA	0	0	0	0	0	0
PSOL02921-TA	41.9151	-2.31189	0.524284	-4.40962	1.03551e-05	0.000432605	50.9599	106.961	52.0826	11.5162	17.2734	12.6968
PSOL02920-TA	257.257	-1.28241	0.326702	-3.92533	8.66112e-05	0.00260607	434.719	371.219	288.458	117.82	186.022	145.308
PSOL02916-TA	1065.43	0.502826	0.464559	1.08237	0.279087	0.65423	1307.28	457.208	878.394	1404.09	978.606	1367.02
PSOL02913-TA	1003.81	-0.360807	0.401878	-0.897801	0.369291	0.709124	1249.04	1333.87	804.276	549.235	1074.94	1011.51
PSOL02918-TA	118.838	0.254101	0.439409	0.578279	0.563076	0.814284	115.44	58.7239	149.237	119.591	116.263	153.772
PSOL02917-TA	220.549	0.116691	0.216297	0.539495	0.589546	0.826443	199.68	207.631	227.361	218.808	216.582	253.23
PSOL02919-TA	74.8804	0.0620277	0.305721	0.20289	0.839221	0.939281	76.9598	85.9886	58.0922	77.0701	76.4017	74.77
PSOL02915-TA	71.8379	-0.306948	1.07641	-0.28516	0.775521	0.911208	118.56	2.09728	117.186	48.7225	93.6751	50.7872
PSOL02914-TA	136.498	-0.649931	0.461683	-1.40774	0.159207	0.541218	212.159	111.156	176.28	77.9559	156.79	84.6453
PSOL02909-TA	3356.78	-0.00398623	0.290387	-0.0137273	0.989048	0.996542	4182.87	2447.53	3451.48	3365.39	3094.6	3598.83
PSOL02908-TA	3126.19	-0.210273	0.386046	-0.544683	0.585972	0.824983	2393.03	5018.8	2651.21	3207.71	2868.05	2618.36
PSOL02906-TA	4039.77	-0.38577	0.300726	-1.28279	0.199564	0.580566	3633.75	6128.26	3970.3	3780.86	3376.29	3349.13
PSOL02907-TA	6386.19	-0.181902	0.271909	-0.668982	0.503507	0.786061	7118.78	8168.91	5079.06	5859.1	5626.49	6464.78
PSOL02912-TA	6232.51	0.162642	0.611211	0.266098	0.790164	0.918255	8773.42	1759.62	7110.28	5378.07	7286.73	7086.93
PSOL02910-TA	807.593	0.089321	0.3596	0.24839	0.803833	0.92318	843.438	509.64	992.575	869.917	676.321	953.67
PSOL02911-TA	294.954	-0.0708309	0.388455	-0.18234	0.855316	0.9449	384.799	178.269	341.542	297.65	245.814	321.652
PSOL02895-TA	8.59191	1.19059	0.844337	1.41009	0.158512	0.539946	5.19999	4.19456	6.00953	20.3748	7.30799	8.46453
PSOL09645-TA	0.959673	3.00081	3.76356	0.797334	0.425257	NA	0	0	0	4.42931	1.32873	0
PSOL09643-TA	22.6217	0.337315	0.949567	0.35523	0.722417	0.887657	30.1599	8.38913	21.0334	4.42931	26.5745	45.1441
PSOL09633-TA	32.9363	0.771823	1.08524	0.7112	0.47696	0.768867	31.1999	0	41.0652	25.69	53.8134	45.8495
PSOL09634-TA	24.6903	1.36471	0.59654	2.28771	0.0221546	0.206865	16.64	4.19456	19.0302	35.4345	31.225	41.6173
PSOL09641-TA	10.8349	1.17918	0.763484	1.54448	0.122472	0.494685	4.15999	4.19456	11.0175	19.489	10.6298	15.5183
PSOL09642-TA	8.39935	0.268213	1.09765	0.244353	0.806958	0.924667	7.27998	0	15.0238	7.0869	13.9516	7.05377
PSOL09628-TA	6.93793	-0.271853	1.04306	-0.260631	0.794377	0.920898	4.15999	4.19456	14.0222	12.4021	3.32181	3.52689
PSOL09644-TA	1.13711	-0.646528	2.00378	-0.322655	0.746957	NA	2.07999	0	2.00318	0	1.32873	1.41075
PSOL09636-TA	1.73721	-1.94636	2.80053	-0.694996	0.487058	NA	0	8.38913	0	0	1.32873	0.705377
PSOL09631-TA	6.30498	0.806229	1.10641	0.72869	0.466191	0.76255	4.15999	0	9.0143	5.31518	6.64363	12.6968
PSOL09635-TA	5.57397	0.369019	1.07762	0.342438	0.732021	0.892418	2.07999	2.09728	10.0159	9.74449	5.97926	3.52689
PSOL09638-TA	9.10857	-0.617198	0.799192	-0.772278	0.43995	0.748174	14.56	8.38913	10.0159	6.20104	11.9585	3.52689
PSOL09639-TA	3187.67	0.188013	0.218665	0.859823	0.389887	0.720613	3032.63	2913.13	2994.75	3149.24	2968.37	4067.91
PSOL09630-TA	3922.01	-0.165947	0.211169	-0.78585	0.431955	0.744453	4401.27	4572.08	3470.51	3523.96	3979.53	3584.73
PSOL09629-TA	337.016	1.14479	0.879202	1.30208	0.192888	0.572548	179.92	308.301	142.226	82.3852	1038.4	270.865
PSOL09637-TA	1667.77	-0.399598	0.378506	-1.05573	0.291094	0.661401	1574.56	2711.79	1407.23	1717.69	1446.32	1149.06
PSOL09640-TA	804.623	0.0967251	0.268607	0.3601	0.718773	0.88641	672.878	912.318	749.189	1008.11	758.702	726.539
PSOL09632-TA	117.21	1.63851	1.10375	1.4845	0.137677	0.514571	112.32	25.1674	33.0524	9.74449	292.32	230.658
PSOL09623-TA	775.737	0.126442	0.202854	0.623316	0.533077	0.799496	745.678	641.768	835.325	809.679	771.989	849.98
PSOL09621-TA	8373.41	0.983826	0.765249	1.28563	0.198573	0.578825	6470.86	924.902	9475.03	12130.1	9084.49	12155.1
PSOL09626-TA	68121	-0.186921	0.243535	-0.767534	0.442764	0.749471	65994.1	88614.4	62977.9	61997.1	70427.8	58714.9
PSOL09620-TA	3196.33	0.302499	0.201574	1.50068	0.133437	0.510987	2743.51	3017.99	2826.48	3993.47	3030.82	3565.68
PSOL09627-TA	1567.65	-0.334987	0.339299	-0.987291	0.3235	0.68308	1404	2395.1	1449.3	1635.3	1351.98	1170.22
PSOL09619-TA	2231.83	-0.261254	0.25628	-1.01941	0.30801	0.675423	1967.68	2967.65	2366.75	2238.58	1981.79	1868.54
PSOL09624-TA	26780.6	0.092643	0.202256	0.458049	0.646917	0.852828	26877.7	25242.9	25642.7	23242.4	30969.3	28708.9
PSOL09622-TA	1294.3	0.481756	0.377347	1.27669	0.201711	0.58239	1057.68	671.13	1509.39	1512.17	1371.91	1643.53
PSOL09625-TA	9609.17	-0.562945	0.3473	-1.62092	0.105035	0.467195	9224.78	16199.4	8959.21	8875.46	7413.62	6982.53
PSOL09616-TA	3652.09	0.0507736	0.183527	0.276655	0.782045	0.914601	3541.19	3653.47	3569.66	3286.55	3686.55	4175.13
PSOL09617-TA	334.914	0.367505	0.327299	1.12284	0.261505	0.640615	230.879	364.927	283.45	374.72	296.306	459.201
PSOL09614-TA	2279.23	0.735479	0.329308	2.23341	0.0255222	0.22496	1841.84	1153.51	2133.38	2906.52	2468.77	3171.38
PSOL09608-TA	2645.16	0.0352019	0.179254	0.19638	0.844312	0.940428	2748.71	2579.66	2509.98	2667.33	2407.65	2957.65
PSOL09611-TA	1899.32	0.223523	0.274689	0.813732	0.415799	0.734432	1735.76	1551.99	1968.12	2374.11	1555.27	2210.65
PSOL09607-TA	13.2833	0.451022	0.925425	0.487368	0.625998	0.843765	24.9599	4.19456	4.00636	15.9455	18.6022	11.9914
PSOL09613-TA	3527.79	-0.456538	0.33489	-1.36325	0.172804	0.553675	3417.43	5085.91	3741.94	3459.29	3363.67	2098.5
PSOL09605-TA	1159.12	-0.390724	0.236756	-1.65032	0.0988777	0.455022	1181.44	1547.79	1217.93	1100.24	1040.39	866.909
PSOL09615-TA	95.1164	0.317658	0.542939	0.585071	0.5585	0.81206	93.5998	33.5565	125.199	125.793	91.682	100.869
PSOL09606-TA	1160.45	0.51266	0.301198	1.70207	0.0887416	0.435101	934.958	729.854	1201.91	1574.18	1163.96	1357.85
PSOL09612-TA	1259.05	-0.210643	0.232885	-0.904497	0.365732	0.707936	1279.2	1606.52	1168.85	1277.41	1159.31	1063
PSOL09609-TA	1789.49	0.252178	0.2804	0.899351	0.368466	0.708529	1931.28	1570.86	1398.22	1628.22	1815.04	2393.35
PSOL09618-TA	76.6249	1.57464	1.10804	1.4211	0.155286	0.535769	64.4798	8.38913	42.0667	8.85863	213.925	122.03
PSOL09610-TA	935.521	0.884812	0.884462	1.0004	0.317119	0.681334	948.478	60.8212	961.525	966.476	1034.41	1641.41
PSOL09601-TA	231.269	0.937429	0.67012	1.3989	0.161844	0.543534	157.04	239.09	81.1287	108.961	467.047	334.349
PSOL09602-TA	3975.14	-0.0805822	0.252116	-0.319623	0.749254	0.899253	3383.11	4941.2	3936.24	4231.77	3952.96	3405.56
PSOL09604-TA	534.639	-1.38196	0.847622	-1.6304	0.103018	0.462481	496.079	1520.53	302.48	103.646	593.94	191.157
PSOL09603-TA	14765.8	0.290982	0.463937	0.627202	0.530527	0.798872	11018.8	7569.09	21255.7	17881.1	13365.6	17504.6
PSOL09600-TA	10.2859	0.738728	1.01538	0.727541	0.466894	0.762707	10.4	0	12.0191	7.0869	15.2803	16.9291
PSOL09599-TA	707.262	-1.19055	0.338573	-3.51637	0.000437491	0.0101214	820.558	1098.98	1031.64	461.534	538.134	292.732
PSOL09598-TA	1659.43	-4.79025	0.9491	-5.04715	4.48441e-07	2.69865e-05	1295.84	7776.72	536.852	116.934	166.755	63.484
PSOL09595-TA	760.862	0.229703	0.888642	0.258488	0.796031	0.921117	443.039	1239.49	419.666	129.336	1618.39	715.253
PSOL09596-TA	439.594	-2.6932	0.775896	-3.47109	0.00051835	0.0115685	331.759	1491.17	461.733	137.309	175.392	40.2065
PSOL09594-TA	888.598	0.376102	0.230978	1.6283	0.103461	0.463444	846.558	740.341	733.163	841.57	1161.97	1007.98
PSOL09597-TA	181.776	0.455477	0.394233	1.15535	0.247946	0.627873	152.88	157.296	150.238	123.135	263.752	243.355
PSOL09593-TA	2161.77	-0.5021	0.351102	-1.43007	0.152698	0.533227	2034.24	3628.3	1942.08	1976.36	1731.99	1657.64
PSOL05756-TA	1.19413	-4.14922	3.34409	-1.24076	0.214694	NA	4.15999	0	3.00477	0	0	0
PSOL05750-TA	2997.15	0.21426	0.328563	0.652111	0.51433	0.789627	3404.95	2424.46	2494.96	2430.81	3043.45	4184.3
PSOL05748-TA	8896.54	0.2084	0.33672	0.618911	0.535975	0.800761	9319.42	9341.3	6105.69	8022.37	8149.74	12440.7
PSOL05747-TA	195.406	0.413916	0.636382	0.650421	0.51542	0.789889	227.759	46.1402	227.361	176.287	233.191	261.695
PSOL05749-TA	1269.31	-0.336078	0.948501	-0.354325	0.723095	0.887768	2280.71	88.0859	1879.98	1255.27	1223.76	888.07
PSOL05746-TA	3154.5	0.168483	0.411916	0.409022	0.682523	0.870069	3287.43	2611.12	3012.78	2084.44	5039.19	2892.05
PSOL10834-TA	2135.02	-0.553494	0.388427	-1.42496	0.154169	0.534929	1797.12	3756.23	2067.28	1978.13	1740.63	1470.71
PSOL06709-TA	86.3762	-0.456592	0.755851	-0.604077	0.545792	0.80613	74.8798	167.783	58.0922	22.1466	126.229	69.127
PSOL06707-TA	0.555317	-0.755513	4.0136	-0.188238	0.85069	NA	0	0	2.00318	0	1.32873	0
PSOL06706-TA	1227.55	-0.171491	0.482117	-0.355705	0.722062	0.887585	1096.16	2067.92	739.173	867.26	1421.07	1173.75
PSOL06702-TA	497.585	-1.9762	0.614162	-3.21772	0.00129213	0.0246945	549.119	1279.34	552.877	96.559	335.503	172.112
PSOL06703-TA	1233.16	-0.115949	0.345759	-0.335346	0.737364	0.89528	970.318	1797.37	1082.72	1203	1025.11	1320.47
PSOL06699-TA	1236.13	0.245294	0.3383	0.725078	0.468404	0.763421	1164.8	1283.54	946.502	1271.21	963.99	1786.72
PSOL06701-TA	2798.41	0.533788	0.404372	1.32004	0.18682	0.568388	2720.63	1440.83	2696.28	2603.55	2885.99	4443.17
PSOL06700-TA	89.2557	0.929244	0.668233	1.3906	0.164347	0.545126	100.88	44.0429	39.062	46.9507	173.399	131.2
PSOL06705-TA	1036.87	-2.52032	0.606401	-4.15619	3.23596e-05	0.00112528	1215.76	3087.2	995.579	194.89	482.327	245.471
PSOL06704-TA	2101.87	-2.16308	0.530125	-4.08032	4.49735e-05	0.00151057	2536.55	5899.66	1873.97	708.69	988.572	603.803
PSOL06691-TA	743.179	0.163171	0.292253	0.558321	0.576625	0.820553	534.559	727.757	841.335	902.694	782.619	670.108
PSOL06696-TA	2474.6	0.144108	0.166181	0.867177	0.385845	0.718794	2239.11	2510.45	2305.66	2558.37	2431.57	2802.46
PSOL06697-TA	551.154	0.127191	0.204363	0.622379	0.533692	0.800117	473.199	608.212	501.796	595.3	551.421	576.999
PSOL06692-TA	445.712	0.00922342	0.19114	0.0482548	0.961513	0.987276	395.199	469.791	468.744	464.192	429.843	446.504
PSOL06694-TA	5097.2	0.979227	1.03391	0.947109	0.343583	0.696019	1759.68	253.771	8278.13	10162.6	5568.02	4560.97
PSOL06690-TA	780.135	-0.578878	0.630283	-0.918443	0.358387	0.703277	586.559	1721.87	496.788	347.258	849.055	679.278
PSOL06693-TA	50533.4	-0.190798	0.327625	-0.582366	0.56032	0.813172	40901	70753.9	49957.3	56295.7	46367.2	38925.5
PSOL06695-TA	1908.69	-0.0377992	0.249882	-0.151268	0.879764	0.956769	1761.76	2241.99	1798.85	2200.48	1877.49	1571.58
PSOL06698-TA	436.179	-1.82759	1.21116	-1.50896	0.131309	0.508888	133.12	1430.35	478.76	7.0869	366.728	201.033
PSOL06689-TA	796.866	0.451732	0.745745	0.605746	0.544684	0.80567	771.678	761.313	486.772	214.379	1817.7	729.36
PSOL06688-TA	0.958187	-2.72625	2.66512	-1.02294	0.306337	NA	2.07999	0	3.00477	0	0.664363	0
PSOL06685-TA	283.201	0.89034	0.665168	1.33852	0.180727	0.562708	294.319	167.783	133.211	112.505	520.196	471.192
PSOL06686-TA	4977.33	-0.419134	0.317964	-1.31818	0.187444	0.569405	4704.95	7481.01	4901.78	4735.82	4641.9	3398.51
PSOL06681-TA	9153.55	0.0147307	0.25108	0.0586692	0.953216	0.983971	7745.9	9662.18	9912.73	10702.1	9352.23	7546.13
PSOL06687-TA	1970.39	-0.41482	0.548145	-0.75677	0.449188	0.754039	1087.84	3993.23	1675.66	1955.98	1411.77	1697.84
PSOL06684-TA	13333.2	0.0896122	0.339955	0.263601	0.792088	0.919564	9485.82	15931	13342.2	17577.3	12539.2	11123.8
PSOL06682-TA	953.873	0.476234	0.22781	2.09048	0.0365743	0.281619	727.998	790.675	874.387	1226.03	925.457	1178.69
PSOL06683-TA	12828.4	0.477933	0.579762	0.824362	0.409734	0.732079	12906.4	3540.21	15719.9	14483.9	13114.5	17205.6
PSOL06680-TA	153.357	-0.674046	1.05276	-0.640266	0.521999	0.793532	271.439	6.29185	287.456	78.8418	143.502	132.611
PSOL06679-TA	732.822	-0.664808	1.17259	-0.566956	0.570744	0.817967	1220.96	12.5837	1462.32	359.66	677.65	663.76
PSOL06678-TA	16693.7	-0.713291	0.327189	-2.18006	0.0292532	0.246024	24635.5	18265.2	19314.6	8669.05	14833.9	14444
PSOL11133-TA	82.5803	-2.41019	0.60089	-4.01103	6.04541e-05	0.00191596	153.92	205.534	58.0922	19.489	35.8756	22.5721
PSOL11132-TA	15201.9	-0.0104637	0.19765	-0.0529404	0.957779	0.986278	13289.1	15570.2	16911.8	16494.8	14629.3	14316.3
PSOL11137-TA	38622.9	-0.838503	0.474607	-1.76673	0.0772733	0.410052	47216.9	66137.8	35270	18867.1	43617.4	20628.1
PSOL11136-TA	50646.3	-0.0864087	0.276221	-0.312825	0.754414	0.901125	42561.9	58616.9	55309.7	58777.9	48915	39696.5
PSOL11135-TA	7014.73	-3.77836	0.645349	-5.85476	4.77706e-09	4.55623e-07	6019.51	25568	7642.12	1091.38	1135.4	632.018
PSOL11134-TA	1501.54	-0.470403	0.347971	-1.35185	0.176425	0.558788	1460.16	2470.6	1304.07	1177.31	1407.12	1189.97
PSOL06627-TA	1467.48	-1.96918	0.519151	-3.79308	0.000148793	0.00414406	2387.83	3464.71	1161.84	411.04	552.75	826.702
PSOL05458-TA	37.7328	0.792401	0.427339	1.85427	0.063701	0.374646	24.9599	20.9728	36.0572	38.978	51.8203	53.6087
PSOL05460-TA	16.7793	2.45715	0.804792	3.05315	0.00226453	0.0392027	7.27998	0	7.01112	18.6031	33.2181	34.5635
PSOL05454-TA	421.44	-3.63655	0.749058	-4.85483	1.20492e-06	6.52027e-05	430.559	1633.78	276.439	53.1518	91.682	43.028
PSOL05455-TA	1955.82	0.733441	0.459128	1.59746	0.110162	0.475804	2025.92	796.967	1582.51	2003.82	2054.87	3270.83
PSOL05452-TA	10082.9	0.200528	0.207808	0.96497	0.33456	0.690145	9242.46	8592.57	10313.4	10160	9791.38	12397.7
PSOL05453-TA	1781.77	0.844152	0.918526	0.91903	0.35808	0.703277	1659.84	96.475	2067.28	1947.13	1955.22	2964.7
PSOL05451-TA	6286.35	0.954621	1.16856	0.81692	0.413974	0.734131	5449.59	60.8212	7326.62	6955.79	6852.24	11073
PSOL05449-TA	2444.12	-0.0162742	0.49892	-0.0326189	0.973979	0.991501	2889.11	1428.25	3054.85	3659.5	2142.57	1490.46
PSOL05446-TA	2044.47	-0.119022	0.156655	-0.759775	0.447389	0.753098	2049.83	2042.75	2292.64	1913.46	2050.89	1917.22
PSOL05447-TA	1603.39	1.35508	0.765603	1.76996	0.0767345	0.409035	1232.4	662.741	808.282	401.296	3323.81	3191.83
PSOL05450-TA	337.125	0.29997	0.204184	1.46911	0.141802	0.519915	304.719	320.884	282.448	332.199	384.666	397.833
PSOL05448-TA	1214.06	-0.286875	0.186963	-1.53439	0.124933	0.498057	1202.24	1516.34	1287.04	1105.56	1098.19	1074.99
PSOL05441-TA	3429.8	-1.0731	0.435007	-2.46685	0.0136307	0.152948	3290.55	7390.82	3269.19	1989.65	2558.46	2080.16
PSOL05442-TA	43.427	-1.25213	0.707351	-1.77017	0.076698	0.409035	24.9599	115.351	44.0699	21.2607	35.8756	19.0452
PSOL05445-TA	371.851	0.588187	1.00384	0.585935	0.557919	0.811702	463.839	18.8755	407.647	657.31	184.028	499.407
PSOL05444-TA	732.948	-3.46724	0.692537	-5.00657	5.54081e-07	3.26499e-05	958.878	2604.82	469.745	89.4721	176.72	98.0474
PSOL05443-TA	282.155	-1.58126	0.631019	-2.50589	0.0122144	0.142627	474.239	442.527	352.559	49.6083	260.43	113.566
PSOL05438-TA	78011.2	-3.06481	0.630128	-4.86378	1.15163e-06	6.34189e-05	113298	253087	51715	12077	22375.1	15514.1
PSOL05437-TA	247.991	-2.551	0.604795	-4.21795	2.4653e-05	0.00090305	412.879	677.422	181.288	59.3528	107.627	49.3764
PSOL05439-TA	49420	-3.40429	0.536104	-6.35006	2.15228e-10	2.75765e-08	125310	90745.2	54875.1	5586.25	14079.8	5923.05
PSOL05440-TA	91.4914	0.597237	0.441603	1.35243	0.176238	0.558788	71.7598	58.7239	87.1382	103.646	71.0868	156.594
PSOL05434-TA	728.693	0.0477828	0.225293	0.212092	0.832036	0.936982	765.438	679.519	704.117	738.81	625.83	858.444
PSOL05433-TA	186.806	-0.489856	0.234676	-2.08737	0.0368545	0.282701	191.36	234.896	229.364	147.053	170.741	147.424
PSOL05436-TA	133.229	-1.1032	0.751036	-1.46891	0.141858	0.519915	246.479	46.1402	252.4	38.978	98.99	116.387
PSOL05432-TA	4433.97	0.0980808	0.48257	0.203247	0.838942	0.939281	6628.94	2132.94	4086.48	4011.19	4201.43	5542.85
PSOL05428-TA	327.023	-0.0348645	0.309686	-0.11258	0.910363	0.968488	274.559	377.511	341.542	401.296	318.23	248.998
PSOL05429-TA	0.574956	-0.75204	3.12434	-0.240704	0.809785	NA	2.07999	0	0	0	0.664363	0.705377
PSOL05430-TA	0.295288	1.27747	4.02027	0.317758	0.750668	NA	0	0	0	1.77173	0	0
PSOL05435-TA	980.513	0.668713	0.52469	1.27449	0.202489	0.582719	1021.28	302.009	946.502	1143.65	1026.44	1443.2
PSOL05426-TA	1350.38	-0.0468986	0.991904	-0.0472814	0.962289	0.987479	2141.35	62.9185	1912.03	1210.09	1446.98	1328.93
PSOL05427-TA	983.185	-0.576002	0.23896	-2.41046	0.0159326	0.167199	1350.96	1143.02	1036.64	757.413	914.163	696.913
PSOL05423-TA	286.265	0.649723	0.62428	1.04076	0.297988	0.6677	300.559	62.9185	303.481	349.03	289.662	411.94
PSOL05422-TA	0.258371	1.10495	4.03444	0.273879	0.784178	NA	0	0	0	0.885863	0.664363	0
PSOL05421-TA	1.16076	2.09531	2.1412	0.978565	0.327795	NA	0	0	1.00159	1.77173	0.664363	3.52689
PSOL05425-TA	324.366	0.766333	0.972203	0.788244	0.430554	0.744122	350.479	12.5837	356.566	380.921	321.552	524.095
PSOL05424-TA	59.5739	0.535282	1.21006	0.442361	0.658228	0.857479	58.2399	0	87.1382	37.2062	69.7581	105.101
PSOL06643-TA	91.9023	1.43173	1.11723	1.28151	0.200016	0.580915	119.6	25.1674	4.00636	47.8366	114.27	240.534
PSOL06645-TA	2028.54	0.773886	0.292917	2.642	0.00824177	0.106826	1743.04	1182.87	1563.48	2088.86	2490.03	3102.95
PSOL06648-TA	987.474	-0.280565	0.371539	-0.755142	0.450164	0.754377	887.118	1482.78	881.398	987.737	1040.39	645.42
PSOL06646-TA	390.893	1.48546	0.755717	1.96563	0.0493412	0.333672	360.879	88.0859	167.265	178.058	903.533	647.536
PSOL06647-TA	5296.37	-0.023111	0.297236	-0.0777529	0.938025	0.97837	6092.31	3970.16	5951.44	6271.02	4565.5	4927.77
PSOL06649-TA	446.253	0.235297	0.556824	0.42257	0.672609	0.864437	507.519	144.712	575.914	481.909	427.85	539.614
PSOL06650-TA	2195.58	0.0674503	0.16689	0.404159	0.686096	0.871849	2219.35	2057.43	2155.42	2029.51	2355.83	2355.96
PSOL06653-TA	124.863	0.401278	0.29892	1.34242	0.179458	0.562191	110.24	94.3777	117.186	147.053	166.755	113.566
PSOL06652-TA	1.95183	2.94136	2.04968	1.43503	0.151279	NA	1.04	0	0	2.65759	7.30799	0.705377
PSOL06651-TA	34.26	1.88109	1.39312	1.35028	0.176928	0.559142	35.3599	0	8.01271	7.0869	115.599	39.5011
PSOL06655-TA	1.52473	-1.05775	2.06875	-0.511301	0.609141	NA	1.04	0	5.00795	1.77173	1.32873	0
PSOL06654-TA	0.493497	2.04834	3.06578	0.668129	0.504051	NA	0	0	0	0.885863	0.664363	1.41075
PSOL06656-TA	11.7019	0.378444	0.680457	0.556162	0.5781	0.820877	13.52	4.19456	12.0191	13.2879	16.6091	10.5807
PSOL06658-TA	21.9213	-1.89298	1.2308	-1.538	0.124048	0.496497	3.11999	81.794	19.0302	8.85863	16.6091	2.11613
PSOL06657-TA	6207.85	0.784198	0.447326	1.75308	0.0795883	0.413085	5354.95	2244.09	6081.65	7363.29	8970.89	7232.23
PSOL06661-TA	3875.93	0.225281	0.274854	0.819638	0.412422	0.7335	4181.83	2776.8	3760.97	3665.7	4008.1	4862.17
PSOL06662-TA	458.297	0.703581	0.868168	0.81042	0.417699	0.735599	484.639	33.5565	526.836	504.056	488.971	711.726
PSOL07959-TA	2.57547	0.92202	2.51362	0.366809	0.713761	NA	5.19999	0	0	5.31518	0	4.93764
PSOL07949-TA	18.0359	1.0348	0.863707	1.19809	0.230884	0.61243	9.35998	2.09728	23.0365	33.6628	25.2458	14.8129
PSOL07956-TA	46.5722	0.77966	0.4788	1.62836	0.103448	0.463444	24.9599	29.362	48.0763	51.38	78.3948	47.2603
PSOL07961-TA	2.14938	0.460103	1.60225	0.28716	0.773989	NA	4.15999	0	1.00159	3.54345	0.664363	3.52689
PSOL07957-TA	148.108	0.35973	0.392719	0.916	0.359667	0.704697	157.04	125.837	106.168	166.542	112.277	220.783
PSOL07953-TA	4.73712	-1.12121	1.77016	-0.633395	0.526476	NA	9.35998	0	10.0159	0	1.99309	7.05377
PSOL07950-TA	7.99892	0.112808	1.03907	0.108567	0.913546	0.970469	10.4	0	12.0191	10.6304	9.30108	5.64302
PSOL07960-TA	13.1523	-0.802396	0.863827	-0.928884	0.352949	0.700545	5.19999	31.4592	14.0222	13.2879	9.30108	5.64302
PSOL07962-TA	0.530413	2.14515	3.96942	0.54042	0.588908	NA	0	0	0	1.77173	0	1.41075
PSOL07958-TA	28.4896	-0.19202	0.478268	-0.40149	0.688059	0.87275	36.3999	25.1674	29.0461	29.2335	17.9378	33.1527
PSOL07952-TA	9.55083	-0.1626	1.09956	-0.147878	0.882439	0.957752	18.72	0	11.0175	10.6304	11.2942	5.64302
PSOL07951-TA	0.965023	-2.72646	2.66085	-1.02465	0.305526	NA	2.07999	0	3.00477	0	0	0.705377
PSOL07955-TA	5.11484	0.888465	1.25515	0.707853	0.479036	NA	8.31998	0	2.00318	4.42931	4.65054	11.286
PSOL07954-TA	2.69235	1.2254	2.01282	0.608796	0.54266	NA	0	4.19456	1.00159	0	5.3149	5.64302
PSOL07963-TA	13.5156	0.822435	0.585891	1.40373	0.160398	0.542895	7.27998	12.5837	10.0159	15.0597	19.9309	16.2237
PSOL07964-TA	531.846	-0.683252	0.380527	-1.79554	0.0725677	0.399897	440.959	954.263	572.909	444.703	407.919	370.323
PSOL07965-TA	447.142	1.03861	0.533531	1.94667	0.0515747	0.340575	334.879	127.934	413.656	503.17	473.691	829.524
PSOL07968-TA	139.736	1.13282	0.674942	1.67839	0.0932704	0.446377	118.56	90.1831	54.0858	66.4397	333.51	175.639
PSOL07969-TA	1.40426	1.46625	2.65773	0.551694	0.581158	NA	0	0	2.00318	4.42931	1.99309	0
PSOL07966-TA	31.6847	2.58811	1.55325	1.66625	0.0956639	0.451312	18.72	8.38913	0	1.77173	96.3326	64.8947
PSOL07967-TA	2014.53	2.55814	1.31188	1.94997	0.0511791	0.340183	1562.08	77.5994	114.181	199.319	5589.95	4544.04
PSOL07975-TA	0.346666	-2.50591	4.04039	-0.620215	0.535117	NA	2.07999	0	0	0	0	0
PSOL07971-TA	1977.11	0.173591	0.308654	0.562411	0.573836	0.820326	2120.55	1805.76	1648.62	1687.57	1821.68	2778.48
PSOL07974-TA	70.2565	-0.549056	0.927168	-0.592186	0.553726	0.810442	91.5198	113.253	46.0731	7.0869	114.935	48.671
PSOL07973-TA	316.541	-2.35207	0.768524	-3.06051	0.00220962	0.0384496	529.359	773.897	285.453	29.2335	207.946	73.3592
PSOL07972-TA	751.225	0.0263577	0.420653	0.0626589	0.950038	0.982698	981.758	387.997	861.367	717.549	757.373	801.309
PSOL07970-TA	941.615	0.543889	0.340841	1.59573	0.11055	0.476471	691.598	539.002	1065.69	1112.64	1066.3	1174.45
PSOL07976-TA	68.6743	1.11059	0.544452	2.03983	0.0413673	0.30346	58.2399	31.4592	40.0636	47.8366	132.873	101.574
PSOL07977-TA	34.5827	1.85934	1.32686	1.40131	0.161121	0.543534	32.2399	0	12.0191	7.97276	112.942	42.3226
PSOL07981-TA	16705.5	-0.904621	0.587845	-1.53888	0.123835	0.496497	32758.9	8621.93	23952	6880.5	13188.3	14831.3
PSOL02412-TA	1610.33	-0.25119	0.196786	-1.27646	0.201792	0.58239	1809.6	1531.02	1908.03	1345.63	1507.44	1560.29
PSOL02407-TA	0	NA	NA	NA	NA	NA	0	0	0	0	0	0
PSOL02410-TA	1029.22	-0.292004	0.270224	-1.0806	0.279874	0.65468	1035.84	1195.45	1167.85	1134.79	925.457	715.958
PSOL02411-TA	1055.67	-0.347708	0.286274	-1.2146	0.22452	0.606735	1026.48	1526.82	995.579	1049.75	854.37	881.016
PSOL02406-TA	34.6797	2.53802	1.44103	1.76126	0.0781945	0.411139	27.0399	0	3.00477	5.31518	93.0108	79.7076
PSOL02408-TA	84.8811	0.0325379	1.04185	0.0312309	0.975085	0.991763	85.2798	127.934	39.062	7.0869	190.672	59.2517
PSOL02404-TA	2282.76	0.561929	0.336648	1.66919	0.0950802	0.450856	1620.32	1421.96	2486.95	2980.93	2185.75	3000.67
PSOL02409-TA	1752.09	-0.714784	0.632739	-1.12967	0.258617	0.637441	1126.32	3848.51	1558.47	1913.46	1409.78	656.001
PSOL02403-TA	4691.65	0.0930359	0.219916	0.423052	0.672257	0.864339	5058.55	3777.21	4782.59	5303.66	4499.73	4728.14
PSOL02405-TA	6595.33	-0.00567753	0.56706	-0.0100122	0.992012	0.997987	8206.62	2283.94	9332.81	7073.61	5403.26	7271.73
PSOL02399-TA	0.609863	0.909853	3.98236	0.228471	0.81928	NA	0	0	1.00159	2.65759	0	0
PSOL02400-TA	130.064	-0.220109	0.967653	-0.227467	0.82006	0.931866	268.319	18.8755	132.21	40.7497	217.247	102.985
PSOL02402-TA	70.0793	-0.645236	0.646218	-0.99848	0.318047	0.681334	128.96	41.9456	85.1351	26.5759	86.3671	51.4925
PSOL02401-TA	290.511	0.639444	0.415601	1.5386	0.123901	0.496497	180.96	155.199	343.545	413.698	308.264	341.403
PSOL02396-TA	963.625	-0.200788	0.153236	-1.31031	0.190089	0.569424	1047.28	1052.84	992.575	848.657	912.834	927.571
PSOL02397-TA	2112.5	0.195785	0.272716	0.71791	0.472813	0.766539	1860.56	2277.65	1771.81	1914.35	2037.6	2813.04
PSOL02398-TA	21016.7	-0.0397726	0.301188	-0.132052	0.894943	0.961908	16864.6	24978.6	22077	23875.8	22498.6	15805.4
PSOL02395-TA	2726.38	0.824551	0.867361	0.950643	0.341786	0.695526	2793.43	199.242	2909.62	3054.45	2753.78	4647.73
PSOL02387-TA	2986.69	0.386359	0.599522	0.644444	0.519287	0.79217	3340.47	788.578	3636.77	2908.29	3456.01	3789.99
PSOL02389-TA	268.113	0.688792	0.872074	0.789831	0.429626	0.744122	243.359	18.8755	352.559	330.427	324.873	338.581
PSOL02392-TA	5683.95	-1.04575	0.448828	-2.32997	0.019808	0.191909	5938.39	11621	5416.59	4382.36	4241.96	2503.38
PSOL02393-TA	1566.53	-1.18534	0.373128	-3.17677	0.00148923	0.0279334	2622.87	2376.22	1529.43	1180.86	1021.79	667.992
PSOL02390-TA	2.69559	-0.818627	1.85336	-0.441698	0.658707	NA	4.15999	0	6.00953	1.77173	0	4.23226
PSOL02394-TA	212.39	0.605305	0.833738	0.726013	0.467831	0.763235	206.959	18.8755	278.442	263.101	231.863	275.097
PSOL02388-TA	4474.08	0.487481	0.687003	0.709576	0.477967	0.768985	4921.27	809.551	5443.64	5762.54	4653.86	5253.65
PSOL02391-TA	3090.39	-0.054434	0.20459	-0.266064	0.79019	0.918255	3253.11	3504.56	2690.27	3190.88	3103.9	2799.64
PSOL02382-TA	6675.49	-3.23611	0.471774	-6.85945	6.91257e-12	1.14567e-09	15528.2	13517	7165.37	828.282	1827.66	1186.44
PSOL02383-TA	17.2151	2.34582	1.22911	1.90856	0.0563193	0.352266	8.31998	0	8.01271	4.42931	57.1352	25.3936
PSOL02386-TA	3.15238	2.19066	1.32263	1.65629	0.0976629	NA	1.04	0	2.00318	3.54345	5.97926	6.3484
PSOL02385-TA	4.70777	2.39901	1.27113	1.8873	0.0591194	NA	2.07999	0	2.00318	5.31518	14.616	4.23226
PSOL02384-TA	0.837696	1.52401	3.95633	0.385208	0.700084	NA	1.04	0	0	0	3.98618	0
PSOL02381-TA	98.4317	1.53548	1.06992	1.43514	0.151247	0.530828	89.4398	2.09728	59.0938	57.5811	261.759	120.62
PSOL02380-TA	31.3994	0.856509	0.989357	0.865723	0.386642	0.719254	29.1199	8.38913	29.0461	9.74449	92.3464	19.7506
PSOL02379-TA	62.2507	1.69409	1.01598	1.66744	0.0954279	0.450856	55.1199	4.19456	28.0445	23.0324	182.7	80.413
PSOL02377-TA	2391.13	0.137033	0.292944	0.467779	0.639943	0.850269	1809.6	2797.77	2227.53	2572.55	2040.92	2898.4
PSOL02378-TA	4276.93	-0.0276574	0.194307	-0.142339	0.886813	0.958691	4843.27	4127.45	3982.32	4107.75	3939.67	4661.13
PSOL02373-TA	0.117563	0.163201	4.08047	0.0399956	0.968097	NA	0	0	0	0	0	0.705377
PSOL02372-TA	0.791256	-2.41539	2.77266	-0.871146	0.383675	NA	2.07999	0	2.00318	0	0.664363	0
PSOL02376-TA	0	NA	NA	NA	NA	NA	0	0	0	0	0	0
PSOL02375-TA	97.7138	0.77488	1.20251	0.644384	0.519326	0.79217	88.3998	0	127.202	133.765	104.305	132.611
PSOL02371-TA	1417.05	0.767986	0.970907	0.790999	0.428945	0.743847	1252.16	56.6266	1835.91	1698.2	1635	2024.43
PSOL02374-TA	820.563	0.164739	0.87291	0.188724	0.850309	0.942972	1124.24	71.3076	1124.78	1001.91	766.674	834.461
PSOL02370-TA	3135.56	-0.169807	0.409144	-0.41503	0.67812	0.867163	2285.91	4825.85	2849.52	3818.07	2551.82	2482.22
PSOL02369-TA	2542.37	-0.186811	0.214684	-0.870168	0.384209	0.717729	2391.99	3049.45	2680.25	2685.05	2272.78	2174.68
PSOL02368-TA	34060.2	0.0452842	0.289148	0.156613	0.87555	0.955403	28378.4	36421.4	35777.8	40462.7	37719.2	25601.7
PSOL02366-TA	337.89	-0.462655	0.465963	-0.992902	0.320758	0.681916	465.919	354.441	354.563	174.515	456.417	221.488
PSOL03350-TA	834.261	-0.0700899	0.1956	-0.358333	0.720094	0.886958	826.798	786.481	948.505	862.83	739.436	841.515
PSOL03353-TA	3.21222	0.73266	1.85975	0.393956	0.693613	NA	0	0	7.01112	3.54345	7.30799	1.41075
PSOL03360-TA	1.36737	1.43316	3.83129	0.374068	0.708354	NA	0	0	2.00318	6.20104	0	0
PSOL03354-TA	0	NA	NA	NA	NA	NA	0	0	0	0	0	0
PSOL03358-TA	5.35891	0.0583103	1.14985	0.0507111	0.959556	0.986689	5.19999	0	10.0159	7.97276	3.32181	5.64302
PSOL03359-TA	0.457393	-1.54413	4.04039	-0.382173	0.702333	NA	2.07999	0	0	0	0.664363	0
PSOL03356-TA	193.356	0.785754	0.597369	1.31536	0.18839	0.569405	142.48	54.5293	227.361	164.77	245.814	325.179
PSOL03357-TA	505.082	0.659596	0.464544	1.41988	0.155643	0.535769	436.799	197.145	538.855	473.937	654.397	729.36
PSOL03355-TA	1445.01	0.0124568	0.326602	0.0381406	0.969576	0.989963	1096.16	1900.14	1322.1	1656.56	1510.1	1185.03
PSOL03363-TA	1394.06	-1.3238	0.524876	-2.52213	0.0116647	0.138	1464.32	3353.55	1159.84	957.618	892.239	536.792
PSOL03369-TA	2256.13	-0.23397	0.210688	-1.11051	0.266781	0.645924	2402.39	2663.55	2251.57	2095.95	2335.9	1787.43
PSOL03371-TA	491.638	0.335617	0.277862	1.20785	0.227104	0.608156	446.159	408.97	448.712	422.557	543.449	679.984
PSOL03368-TA	6.04898	0.60132	0.894603	0.672164	0.501479	0.78458	5.19999	4.19456	5.00795	3.54345	11.2942	7.05377
PSOL03365-TA	2.19517	-0.818159	1.68483	-0.485603	0.627249	NA	5.19999	2.09728	1.00159	3.54345	1.32873	0
PSOL03372-TA	10.1696	0.105042	0.927528	0.113249	0.909833	0.968254	14.56	2.09728	12.0191	18.6031	5.97926	7.75915
PSOL03367-TA	19.4819	0.752706	0.613153	1.2276	0.219598	0.60143	9.35998	10.4864	23.0365	31.0052	23.2527	19.7506
PSOL03373-TA	0	NA	NA	NA	NA	NA	0	0	0	0	0	0
PSOL03361-TA	0.173333	-1.76035	4.08047	-0.431409	0.666171	NA	1.04	0	0	0	0	0
PSOL03370-TA	1.38102	1.40624	1.9752	0.711949	0.476497	NA	0	0	2.00318	3.54345	1.32873	1.41075
PSOL03362-TA	2.35073	2.3167	1.67262	1.38508	0.166029	NA	2.07999	0	0	4.42931	2.65745	4.93764
PSOL03366-TA	4.16304	-0.672724	1.15297	-0.58347	0.559577	NA	1.04	4.19456	10.0159	3.54345	2.65745	3.52689
PSOL03364-TA	0.339017	1.52005	4.00294	0.379733	0.704143	NA	0	0	0	0	1.32873	0.705377
PSOL03376-TA	5.34198	1.24106	1.40035	0.886245	0.375485	0.713565	1.04	0	8.01271	13.2879	2.65745	7.05377
PSOL03375-TA	5.53577	1.0741	1.13289	0.948109	0.343074	0.696019	2.07999	0	8.01271	7.97276	5.97926	9.1699
PSOL03378-TA	2.03415	4.08703	1.9813	2.0628	0.0391312	NA	0	0	0	5.31518	2.65745	4.23226
PSOL03377-TA	763.292	0.864656	0.231044	3.74238	0.000182285	0.00479922	538.719	453.013	628.998	933.699	945.388	1079.93
PSOL03374-TA	1536.13	0.385047	0.391224	0.984213	0.325011	0.68425	1750.32	956.361	1289.05	1260.58	1636.99	2323.51
PSOL03379-TA	2531.19	0.901238	0.775624	1.16195	0.245255	0.624177	2641.59	287.328	2365.75	2447.64	3000.93	4443.88
PSOL03380-TA	0	NA	NA	NA	NA	NA	0	0	0	0	0	0
PSOL03381-TA	1184.7	1.80836	1.24936	1.44743	0.147777	0.524417	1250.08	10.4864	317.504	550.121	1804.41	3175.61
PSOL03383-TA	645.746	-2.25036	0.753874	-2.98506	0.00283526	0.0473011	449.279	2107.77	645.023	231.21	348.79	92.4044
PSOL03382-TA	6.86921	-0.320048	1.29451	-0.247234	0.804727	0.923637	14.56	8.38913	0	5.31518	7.30799	5.64302
PSOL03388-TA	4.51404	2.40726	1.88243	1.2788	0.200967	NA	1.04	0	3.00477	0	15.2803	7.75915
PSOL03386-TA	397.988	0.140812	1.0226	0.137701	0.890477	0.959919	261.039	740.341	135.215	48.7225	903.533	299.08
PSOL03385-TA	1381.12	-0.21	0.204806	-1.02536	0.305193	0.674083	1368.64	1709.29	1369.17	1221.6	1387.85	1230.18
PSOL03387-TA	1.20207	0.414956	2.81061	0.147639	0.882627	NA	0	0	3.00477	0.885863	3.32181	0
PSOL03384-TA	2.459	1.30927	2.13822	0.612316	0.540329	NA	2.07999	0	2.00318	0	9.96544	0.705377
PSOL00764-TA	0	NA	NA	NA	NA	NA	0	0	0	0	0	0
PSOL00765-TA	33.8158	1.34674	1.03411	1.30231	0.19281	0.572484	34.3199	0	22.035	40.7497	34.5469	71.2431
PSOL00770-TA	13.3485	1.72206	0.829638	2.07567	0.037924	0.288714	9.35998	6.29185	3.00477	25.69	26.5745	9.1699
PSOL00769-TA	31.0307	1.36866	0.707173	1.9354	0.0529417	0.344176	25.9999	12.5837	13.0207	23.0324	78.3948	33.1527
PSOL00773-TA	34.56	0.731962	0.618073	1.18426	0.236309	0.615584	33.2799	12.5837	31.0493	37.2062	66.4363	26.8043
PSOL00766-TA	1767.51	0.128498	0.19175	0.670135	0.502772	0.785629	1527.76	1732.36	1806.87	1834.62	1675.52	2027.96
PSOL00771-TA	485.533	-0.259202	0.406763	-0.637231	0.523975	0.794668	330.719	633.379	623.99	351.688	582.646	390.779
PSOL00767-TA	2062.13	-0.354445	0.309043	-1.14691	0.251418	0.631049	1798.16	2846.01	2299.65	2139.36	1855.56	1434.03
PSOL00768-TA	672.255	-0.0568836	0.33131	-0.171693	0.863679	0.948879	599.039	954.263	505.802	664.397	660.376	649.652
PSOL00775-TA	452.957	0.314278	0.365231	0.860492	0.389518	0.720458	487.759	257.966	463.736	403.953	576.002	528.328
PSOL00777-TA	45.9885	-0.0264838	0.403796	-0.0655871	0.947707	0.982487	45.7599	39.8484	53.0842	46.9507	57.1352	33.1527
PSOL00776-TA	46.3247	0.0515423	0.611292	0.0843169	0.932804	0.976389	39.5199	46.1402	51.081	22.1466	82.381	36.6796
PSOL00780-TA	995.548	0.686285	0.662489	1.03592	0.300239	0.669479	946.398	184.561	1156.84	1143.65	1148.02	1393.83
PSOL00778-TA	1250.68	0.202392	0.19493	1.03828	0.29914	0.668207	1106.56	1050.74	1330.11	1278.3	1392.5	1345.86
PSOL00779-TA	115.345	-1.0654	0.696463	-1.52974	0.126082	0.499932	89.4398	297.814	82.1303	45.179	118.257	59.2517
PSOL00781-TA	1595.1	-2.43616	0.825193	-2.95223	0.00315492	0.0516121	586.559	5194.97	2296.64	737.038	549.428	205.97
PSOL00785-TA	273.619	-1.86548	1.28852	-1.44777	0.147682	0.524417	124.8	8.38913	1154.83	108.961	183.364	61.3678
PSOL00784-TA	566.805	-1.61945	1.03673	-1.56208	0.11827	0.487581	317.199	81.794	2166.44	333.97	332.846	168.585
PSOL00786-TA	144.808	-1.15816	0.842086	-1.37535	0.169023	0.5512	74.8798	62.9185	461.733	95.6732	112.277	61.3678
PSOL00783-TA	2668.52	-2.17398	0.742269	-2.92884	0.00340234	0.0546863	1080.56	7327.9	4698.45	1296.9	1135.4	471.897
PSOL00782-TA	13310	0.272229	0.798465	0.34094	0.733149	0.892813	5046.07	16960.7	14167.5	25336.6	15216.6	3132.58
PSOL00787-TA	2754.67	1.71161	0.834892	2.0501	0.0403544	0.299108	2757.03	450.916	657.042	2030.4	2893.96	7738.69
PSOL00798-TA	670.456	0.502779	0.187716	2.6784	0.00739755	0.0987969	569.919	547.391	546.868	752.097	726.148	880.311
PSOL00791-TA	1025.69	0.247875	0.296972	0.834675	0.403901	0.730366	716.558	1061.22	1036.64	1140.99	901.54	1297.19
PSOL00793-TA	1280.67	-0.251128	0.302221	-0.830943	0.406006	0.730366	1268.8	1793.18	1115.77	1189.71	1334.7	981.885
PSOL00794-TA	192.309	0.369545	0.509285	0.725615	0.468075	0.763421	214.239	186.658	103.164	115.162	286.34	248.293
PSOL00797-TA	1316.07	0.923856	0.424716	2.17523	0.0296129	0.247427	632.318	1298.22	797.265	1955.1	2059.52	1154
PSOL00788-TA	3110.15	0.518507	0.433998	1.19472	0.232196	0.613162	3117.91	1392.6	3159.01	3177.59	3125.16	4688.64
PSOL00792-TA	633.987	-0.101531	0.364113	-0.278844	0.780365	0.913901	533.519	861.983	574.912	707.804	698.245	427.459
PSOL00790-TA	2756.02	0.384914	0.361357	1.06519	0.28679	0.658517	2436.71	1564.57	3168.03	3073.94	2636.19	3656.68
PSOL00795-TA	48.0273	0.198614	0.523591	0.379332	0.704442	0.880452	35.3599	60.8212	39.062	43.4073	77.0661	32.4474
PSOL00796-TA	619.806	-0.709885	0.46389	-1.53029	0.125945	0.499925	599.039	1241.59	468.744	529.746	386.659	493.059
PSOL00799-TA	232.937	0.0289391	0.540757	0.0535159	0.957321	0.985994	292.239	102.767	295.469	183.374	188.015	335.76
PSOL00789-TA	917.091	-0.0710797	0.373771	-0.190169	0.849176	0.942597	1228.24	746.633	843.338	682.114	793.913	1208.31
PSOL00810-TA	1092.07	-0.679359	0.481167	-1.4119	0.15798	0.539222	877.758	2267.16	890.413	825.624	754.716	936.741
PSOL00804-TA	4588.12	-0.190479	0.228631	-0.83313	0.404771	0.730366	4292.07	5937.41	4445.05	4267.2	4083.17	4503.83
PSOL00809-TA	399.637	-0.265989	0.233256	-1.14033	0.254148	0.632525	452.399	362.83	491.78	368.519	331.517	390.779
PSOL00802-TA	1016.77	0.217258	0.657648	0.330356	0.741131	0.896782	1318.72	236.993	1264.01	937.243	999.201	1344.45
PSOL00808-TA	218.216	0.262114	0.394525	0.664378	0.506448	0.786731	160.16	224.409	211.335	273.732	293.648	146.013
PSOL00807-TA	234.287	0.260203	0.433245	0.60059	0.548113	0.807552	131.04	260.063	249.396	280.818	311.586	172.817
PSOL00806-TA	3669.4	-2.4898	0.868896	-2.86547	0.00416385	0.0645653	2500.15	12497.7	3691.86	326.883	2230.93	768.861
PSOL00803-TA	7562.78	-2.53796	0.746758	-3.39864	0.000677226	0.0144752	6074.63	25232.4	7404.75	1275.64	4041.98	1347.27
PSOL00805-TA	15853.6	-0.727805	0.452513	-1.60836	0.107756	0.471609	14244.8	30364.5	14701.3	15145.6	12329.2	8336.15
PSOL00801-TA	349.661	0.0685026	0.204964	0.334218	0.738215	0.895554	311.999	390.095	324.515	341.943	364.735	364.68
PSOL00800-TA	815.254	0.132643	0.261719	0.506815	0.612284	0.836686	747.758	624.99	958.521	798.162	833.111	928.982
PSOL00812-TA	5240.85	0.642206	0.345448	1.85905	0.0630199	0.372592	4157.91	3737.36	4383.96	5410.85	4705.02	9049.99
PSOL00814-TA	2147.35	0.0374107	0.262515	0.142509	0.886678	0.958676	1932.32	2239.9	2186.47	2607.09	1680.17	2238.16
PSOL03932-TA	5202.03	0.30917	0.240732	1.28429	0.19904	0.579581	5024.23	3974.35	4939.84	5073.34	5378.02	6822.41
PSOL00811-TA	7220.91	0.111599	0.227027	0.491565	0.623027	0.84238	6379.34	6308.63	8135.91	7307.48	6747.93	8446.19
PSOL00813-TA	56.2475	1.01872	0.795408	1.28075	0.200283	0.581162	51.9999	12.5837	46.0731	31.0052	141.509	54.314
PSOL00816-TA	98.4982	-2.56877	0.594877	-4.31816	1.57338e-05	0.000618943	254.799	153.102	98.1557	13.2879	39.1974	32.4474
PSOL00815-TA	86.8564	0.921086	0.872679	1.05547	0.29121	0.661401	85.2798	65.0158	30.0477	17.7173	193.994	129.084
PSOL00818-TA	10.5684	0.616054	1.90438	0.323494	0.746321	0.898131	21.8399	0	3.00477	0	26.5745	11.9914
PSOL00819-TA	3.68351	0.990695	2.48082	0.399342	0.689641	NA	7.27998	0	0	0	11.2942	3.52689
PSOL00817-TA	8.48009	1.75427	1.8276	0.959877	0.337117	0.69175	9.35998	0	2.00318	0	22.5883	16.9291
PSOL11649-TA	953.215	0.0708577	0.415524	0.170526	0.864596	0.949188	1118	1040.25	632.003	630.734	1002.52	1295.78
PSOL00820-TA	1.97014	-0.130216	1.79209	-0.0726614	0.942076	NA	3.11999	2.09728	1.00159	0	0.664363	4.93764
PSOL00822-TA	0	NA	NA	NA	NA	NA	0	0	0	0	0	0
PSOL00821-TA	326.344	-0.161038	0.385483	-0.417757	0.676125	0.866568	347.359	442.527	245.389	217.922	385.33	319.536
PSOL00828-TA	399.62	0.35312	0.259037	1.3632	0.172819	0.553675	328.639	356.538	367.583	499.627	349.455	495.88
PSOL00826-TA	1188.75	0.445646	0.43292	1.02939	0.303294	0.671846	1109.68	532.71	1375.18	1453.7	1133.4	1527.85
PSOL00823-TA	540.943	-0.0317823	0.215341	-0.147591	0.882666	0.957829	467.999	631.282	543.863	513.8	554.743	533.971
PSOL00825-TA	26299.3	-0.285634	0.386778	-0.738494	0.460214	0.76038	19008	41947.7	25728.8	27568	22543.2	20999.8
PSOL00827-TA	95.4137	-0.703824	0.46318	-1.51955	0.128625	0.504306	93.5998	178.269	84.1335	77.9559	87.0315	51.4925
PSOL00824-TA	2322.84	1.09405	0.615376	1.77786	0.0754269	0.406638	1895.92	473.986	2074.29	2891.46	2311.98	4289.4
PSOL00833-TA	11.9571	2.72821	1.62429	1.67963	0.0930284	0.445954	5.19999	2.09728	2.00318	0	51.1559	11.286
PSOL00830-TA	82.0014	2.05419	1.22934	1.67097	0.0947273	0.449832	59.2799	20.9728	15.0238	3.54345	292.32	100.869
PSOL00829-TA	18.8893	0.545377	0.532188	1.02478	0.305466	0.674146	16.64	8.38913	20.0318	20.3748	23.9171	23.9828
PSOL00832-TA	7832.54	-0.588664	0.316877	-1.85771	0.0632108	0.372848	7612.78	12462.1	8152.93	7202.06	6375.22	5190.17
PSOL00831-TA	1191.29	0.658202	0.418568	1.57251	0.115832	0.48371	811.198	606.115	1353.15	1869.17	1214.45	1293.66
PSOL00834-TA	3302.35	-0.581894	0.474638	-1.22598	0.220208	0.601866	2578.15	6065.34	3236.13	3278.58	2963.72	1692.2
PSOL00843-TA	3672.8	-0.142592	0.339926	-0.419479	0.674866	0.86585	3580.71	4341.37	3640.78	4674.7	3422.13	2377.12
PSOL00836-TA	3722.61	-0.0254827	0.29773	-0.0855901	0.931792	0.976389	3574.47	3403.89	4286.8	4831.5	3234.78	3004.2
PSOL00845-TA	4342.85	-0.583304	0.44158	-1.32095	0.186519	0.568156	4068.47	8236.03	3324.27	3960.69	3586.89	2880.76
PSOL00837-TA	2628.79	-0.216085	0.306988	-0.703886	0.481504	0.771697	2458.55	3798.18	2221.52	2632.78	2230.27	2431.44
PSOL00841-TA	720.642	0.0543572	0.242144	0.224483	0.822381	0.933349	689.518	786.481	647.027	628.077	872.308	700.44
PSOL00839-TA	2717.67	0.110688	0.249369	0.44387	0.657137	0.857135	2180.87	3049.45	2612.14	2691.25	2510.63	3261.66
PSOL00840-TA	262.317	-0.389883	0.415072	-0.939313	0.34757	0.698595	205.919	459.305	229.364	242.726	229.205	207.381
PSOL00842-TA	1272.65	-0.309995	0.341317	-0.908231	0.363756	0.706656	1134.64	1944.18	1149.82	1242.87	1229.07	935.33
PSOL00838-TA	1225.69	-0.479177	0.364306	-1.31532	0.188403	0.569405	1118	1963.06	1202.91	1040	1243.69	786.496
PSOL02359-TA	1152.1	-0.0862245	0.266786	-0.323198	0.746546	0.898131	1114.88	1478.58	968.537	1121.5	1003.85	1225.24
PSOL00844-TA	2589.98	0.0135926	0.316285	0.0429759	0.965721	0.988282	1989.52	3485.68	2260.59	2903.86	2388.38	2511.85
PSOL00835-TA	1980.62	0.223646	0.140023	1.5972	0.110221	0.475804	1758.64	1854	1869.97	2176.56	2055.54	2169.04
PSOL00846-TA	261.563	-0.509949	0.646831	-0.788381	0.430474	0.744122	310.959	467.694	144.229	108.961	170.741	366.796
PSOL00849-TA	271.125	0.696165	0.42082	1.65431	0.0980655	0.454407	258.959	113.253	246.391	316.253	287.005	404.887
PSOL00855-TA	1717.93	0.199581	0.217015	0.919665	0.357748	0.703277	1395.68	1747.04	1656.63	1803.62	1634.33	2070.28
PSOL00848-TA	1897.57	0.140473	0.274427	0.511877	0.608737	0.835506	1597.44	2325.89	1495.37	2042.8	1829.65	2094.27
PSOL00852-TA	5220.62	0.201155	0.264694	0.759955	0.447282	0.753042	5187.51	4316.21	5067.04	4610.03	5155.45	6987.47
PSOL00853-TA	893.686	0.807507	1.03443	0.780631	0.43502	0.745903	883.998	27.2647	1037.65	725.522	967.976	1719.71
PSOL00851-TA	549.855	0.936837	1.26423	0.741035	0.458672	0.75957	530.399	2.09728	598.95	476.594	589.29	1101.8
PSOL00854-TA	2377.88	-0.26248	0.232545	-1.12873	0.259013	0.637441	2192.31	3001.21	2589.11	2276.67	2312.65	1895.35
PSOL00847-TA	20.3827	0.710581	0.748648	0.949153	0.342543	0.695619	19.76	14.681	12.0191	7.97276	31.8894	35.9742
PSOL00850-TA	312.527	-3.71568	0.504049	-7.37166	1.68513e-13	3.96201e-11	957.838	436.235	348.553	36.3204	52.4846	43.7334
PSOL00858-TA	58.9556	-2.03351	0.70471	-2.8856	0.00390669	0.0613302	94.6398	132.129	58.0922	7.97276	41.8548	19.0452
PSOL00857-TA	59.7077	-0.283505	0.628419	-0.45114	0.651889	0.855126	61.3598	85.9886	50.0795	25.69	96.3326	38.7957
PSOL00856-TA	1849.26	0.144879	0.258123	0.561278	0.574608	0.820367	1929.2	1371.62	1966.12	1865.63	1767.87	2195.13
PSOL00860-TA	1815.08	0.125175	0.224266	0.558152	0.57674	0.820553	1416.48	1923.21	1870.97	1919.66	1763.22	1996.92
PSOL00863-TA	1057.97	0.183113	0.241498	0.758237	0.448309	0.753519	809.118	1069.61	1094.74	1246.41	997.208	1130.72
PSOL00862-TA	1028.02	-0.0390777	0.234554	-0.166604	0.867681	0.951335	1017.12	1245.79	865.373	1072.78	963.326	1003.75
PSOL00861-TA	1131	0.0174961	0.238339	0.0734082	0.941481	0.979939	1208.48	1256.27	909.443	1044.43	1117.46	1249.93
PSOL00865-TA	228.068	1.23981	0.711085	1.74355	0.0812375	0.417412	177.84	27.2647	200.318	334.856	245.814	382.314
PSOL00867-TA	63.2324	0.759104	0.517673	1.46638	0.142546	0.520454	53.0399	18.8755	67.1065	80.6135	74.4086	85.3506
PSOL00868-TA	219.52	0.466605	0.493681	0.945155	0.34458	0.696396	204.879	79.6967	266.423	257.786	243.821	264.516
PSOL00872-TA	1.98876	-1.22133	3.71095	-0.329114	0.742069	NA	0	8.38913	0	3.54345	0	0
PSOL00866-TA	250.273	0.169767	0.221801	0.765403	0.444032	0.750458	210.079	226.506	269.427	271.96	269.731	253.936
PSOL00870-TA	2118.69	0.598139	0.361088	1.65649	0.0976219	0.453747	2151.75	1350.65	1553.46	1934.72	2292.72	3428.84
PSOL00869-TA	3152.63	-0.0698457	0.325965	-0.214274	0.830334	0.936503	3449.67	2139.23	4095.5	3218.34	2895.29	3117.77
PSOL00871-TA	1216.6	-0.0799026	0.203845	-0.391978	0.695074	0.876756	1171.04	1400.98	1180.87	1159.59	1072.28	1314.82
PSOL00873-TA	5707.55	-0.00207815	0.210053	-0.00989344	0.992106	0.997987	4815.19	6333.79	5987.5	6162.95	5338.82	5607.04
PSOL00875-TA	3171.18	0.954616	0.533079	1.79076	0.073332	0.401836	1957.28	973.139	3543.62	5252.28	3562.98	3737.79
PSOL00874-TA	2458.19	-0.111637	0.385554	-0.28955	0.77216	0.909113	2513.67	2674.03	2471.92	3295.41	2390.38	1403.7
PSOL00876-TA	169.552	0.903033	0.516519	1.74831	0.0804108	0.415196	156	46.1402	150.238	203.748	219.24	241.944
PSOL00878-TA	1117.65	0.316605	0.311988	1.0148	0.310202	0.677937	1093.04	1134.63	760.206	1063.04	1097.53	1557.47
PSOL03553-TA	0.295288	1.27747	4.02027	0.317758	0.750668	NA	0	0	0	1.77173	0	0
PSOL03554-TA	5.5019	0.863439	1.32672	0.650807	0.515171	0.789627	0	10.4864	2.00318	6.20104	7.97235	6.3484
PSOL03555-TA	84.3731	1.02319	1.04043	0.983434	0.325394	0.68425	45.7599	2.09728	118.188	120.477	74.4086	145.308
PSOL03552-TA	0.147644	0.163201	4.08047	0.0399956	0.968097	NA	0	0	0	0.885863	0	0
PSOL03550-TA	4328.99	-3.88402	0.57755	-6.72499	1.75604e-11	2.73132e-09	11961	8661.78	3703.88	325.997	832.446	488.826
PSOL03551-TA	479.825	0.173175	0.263886	0.656249	0.511664	0.788617	492.959	337.662	519.825	508.485	524.846	495.175
PSOL03549-TA	1155.9	0.520384	0.702645	0.740607	0.458932	0.759792	1231.36	192.95	1423.26	1426.24	1241.69	1419.92
PSOL03548-TA	2453.5	0.0678442	0.313201	0.216616	0.828508	0.935662	2982.71	1742.84	2459.9	2327.16	2229.6	2978.81
PSOL03547-TA	5275.17	0.356763	0.25172	1.4173	0.156394	0.537256	5112.63	3720.58	5043	5491.46	5428.51	6854.86
PSOL03542-TA	1260.93	-0.163466	0.186408	-0.876928	0.380526	0.715895	1410.24	1430.35	1157.84	1189.71	1217.11	1160.35
PSOL03544-TA	43.1379	-0.252897	0.646565	-0.391139	0.695694	0.876852	41.5999	50.3348	49.0779	25.69	73.0799	19.0452
PSOL03545-TA	308.921	3.2288	1.23862	2.60677	0.00914009	0.115119	93.5998	69.2103	16.0254	12.4021	1215.78	446.504
PSOL03543-TA	35.0958	0.0860266	0.606181	0.141916	0.887147	0.958747	41.5999	20.9728	39.062	16.8314	50.4916	41.6173
PSOL03546-TA	57.6697	4.39456	3.51961	1.24859	0.211814	0.593751	15.6	0	0	0	246.479	83.9399
PSOL03540-TA	3822.24	2.93958	1.48415	1.98065	NA	NA	2170.47	448.818	25.0397	120.477	10081	10087.6
PSOL03541-TA	90.1352	2.37941	0.9732	2.44493	0.014488	0.159211	49.9199	16.7783	20.0318	18.6031	304.278	131.2
PSOL03535-TA	6.95767	-0.0735926	0.897832	-0.0819669	0.934673	0.976899	2.07999	8.38913	11.0175	7.97276	6.64363	5.64302
PSOL03533-TA	4625.31	3.47526	1.38304	2.51276	0.0119791	0.140824	1626.56	620.796	42.0667	178.058	15559.4	9725.04
PSOL03534-TA	259.857	3.2462	1.35096	2.40288	0.0162665	0.170067	80.0798	58.7239	10.0159	4.42931	969.969	435.923
PSOL03539-TA	0.221454	0.915697	4.05198	0.225988	0.821211	NA	0	0	0	0	1.32873	0
PSOL03538-TA	2791.34	4.83031	1.46361	3.30026	0.00096595	0.0195707	400.399	155.199	13.0207	43.4073	11223.7	4912.25
PSOL03537-TA	1.7061	0.0361418	1.67851	0.0215321	0.982821	NA	0	2.09728	3.00477	1.77173	2.65745	0.705377
PSOL03536-TA	1.70121	0.553929	2.59768	0.21324	0.83114	NA	0	0	4.00636	3.54345	2.65745	0
PSOL03529-TA	8303.51	3.97262	1.37833	2.88219	0.00394921	0.0618058	2055.03	845.205	83.1319	237.411	31177.2	15423.1
PSOL03531-TA	526.23	1.45881	0.773959	1.88487	0.0594471	0.361836	318.239	377.511	147.234	161.227	1308.13	845.042
PSOL03532-TA	0	NA	NA	NA	NA	NA	0	0	0	0	0	0
PSOL03530-TA	3231.42	5.14633	1.37756	3.73584	0.000187088	0.00490017	400.399	100.67	31.0493	72.6407	13718.4	5065.31
PSOL03526-TA	56.1812	1.7873	0.763889	2.33973	0.0192975	0.189007	38.4799	18.8755	18.0286	23.0324	121.578	117.093
PSOL03528-TA	283.03	3.34089	1.11953	2.9842	0.00284317	0.047355	94.6398	33.5565	24.0381	22.1466	1002.52	521.274
PSOL03527-TA	134.707	-0.586819	0.428945	-1.36805	0.171296	0.553253	149.76	199.242	137.218	81.4994	160.111	80.413
PSOL03524-TA	34.3476	0.960106	0.695513	1.38043	0.167454	0.549129	25.9999	23.0701	21.0334	15.0597	75.073	45.8495
PSOL03523-TA	5148.47	-0.28805	0.268785	-1.07168	0.283866	0.656666	4986.79	7204.16	4793.61	5107.88	4292.45	4505.95
PSOL03525-TA	529.537	-0.469258	0.357498	-1.31262	0.189312	0.569405	525.199	857.788	463.736	429.643	524.182	376.671
PSOL03521-TA	209.908	-0.0180826	0.629644	-0.0287187	0.977089	0.992302	147.68	320.884	166.264	116.934	380.015	127.673
PSOL03522-TA	162.044	-0.297406	0.595623	-0.499319	0.617554	0.840246	107.12	278.939	151.24	93.0156	242.492	99.4582
PSOL03520-TA	3.57296	-0.526512	1.66769	-0.315713	0.752221	NA	10.4	2.09728	0	6.20104	1.32873	1.41075
PSOL03519-TA	79.0583	0.243581	0.825095	0.295215	0.767829	0.906463	93.5998	8.38913	114.181	85.9287	77.7304	94.5206
PSOL03516-TA	0.637562	-1.99894	4.01811	-0.497483	0.618848	NA	3.11999	0	0	0	0	0.705377
PSOL03515-TA	490.766	2.5739	1.08404	2.37437	0.0175791	0.179884	330.719	41.9456	50.0795	98.3308	1453.63	969.894
PSOL03514-TA	1166.56	1.85621	0.960359	1.93283	0.0532568	0.344176	778.958	627.087	109.173	272.846	3028.83	2182.44
PSOL03517-TA	533.502	-0.133442	0.288868	-0.461948	0.644119	0.852027	514.799	444.624	713.131	551.892	451.767	524.801
PSOL03513-TA	1337.66	-0.0393995	0.325127	-0.121182	0.903547	0.965324	1047.28	1648.46	1373.18	1643.28	1289.53	1024.21
PSOL03518-TA	1807.45	0.0127261	0.225015	0.0565566	0.954898	0.984602	1726.4	2141.33	1533.43	1886.89	1860.22	1696.43
PSOL03512-TA	865.839	0.29484	0.254108	1.16029	0.245929	0.624552	792.478	717.271	822.305	908.895	785.277	1168.81
PSOL03509-TA	730.11	0.48016	0.254257	1.88848	0.0589615	0.36028	597.999	547.391	682.082	985.965	687.615	879.605
PSOL03511-TA	844.926	0.356649	0.735436	0.48495	0.627712	0.843937	982.798	134.226	1104.75	947.873	794.578	1105.33
PSOL03508-TA	958.214	-0.420908	0.485702	-0.866598	0.386162	0.719148	1259.44	1323.39	709.125	454.448	1194.52	808.362
PSOL03510-TA	960.49	0.547019	0.909309	0.601577	0.547456	0.80729	1066	58.7239	1215.93	1167.57	988.572	1266.15
PSOL03507-TA	440.219	-0.383333	0.197614	-1.9398	0.0524037	0.34247	501.279	547.391	447.71	408.383	363.406	373.145
PSOL03506-TA	425.424	-0.925095	0.38089	-2.42877	0.01515	0.16299	586.559	715.173	371.59	231.21	369.386	278.624
PSOL03504-TA	133.218	-2.6854	0.835853	-3.21277	0.00131463	0.02503	221.519	333.468	137.218	9.74449	79.7235	17.6344
PSOL03505-TA	2647.38	1.11486	1.1547	0.9655	0.334294	0.689858	2216.23	25.1674	2775.4	2789.58	3703.82	4374.04
PSOL03502-TA	1039.72	0.144191	0.563399	0.25593	0.798005	0.921117	1123.2	350.246	1488.36	1063.04	960.004	1253.46
PSOL03503-TA	471.194	-0.391347	0.315421	-1.24071	0.214711	0.596921	511.679	637.574	455.723	518.23	388.652	315.304
PSOL03501-TA	3183.26	0.416962	0.228153	1.82756	0.0676163	0.386509	2596.87	2629.99	2951.68	3736.57	2990.3	4194.17
PSOL07978-TA	16.1043	2.40733	1.60514	1.49976	0.133676	0.510987	6.23998	8.38913	1.00159	0	59.1283	21.8667
PSOL10218-TA	29.1954	0.0315366	0.644487	0.0489328	0.960973	0.98721	10.4	46.1402	31.0493	31.0052	31.8894	24.6882
PSOL10215-TA	1417.84	0.229005	0.671517	0.341026	0.733084	0.892813	1627.6	1447.12	842.336	405.725	2217.64	1966.59
PSOL10216-TA	162.053	2.55648	0.992671	2.57536	0.0100137	0.123311	90.4798	29.362	21.0334	34.5486	551.421	245.471
PSOL10217-TA	21.3281	2.62974	1.37945	1.90637	0.0566022	0.353021	12.48	4.19456	1.00159	1.77173	81.7166	26.8043
PSOL04450-TA	1675.06	-0.290478	0.300232	-0.967511	0.333289	0.688647	1692.08	2420.26	1419.25	1622.01	1546.64	1350.09
PSOL04451-TA	4.44607	2.73915	1.81074	1.51273	0.130349	NA	0	4.19456	0	1.77173	7.30799	13.4022
PSOL04448-TA	1446.98	-0.388184	0.641319	-0.60529	0.544986	0.805763	705.118	3078.81	1138.81	1562.66	1441	755.459
PSOL04446-TA	534.987	-0.20552	0.433257	-0.47436	0.635243	0.847717	409.759	899.734	411.653	528.86	550.092	409.824
PSOL04445-TA	2228.73	0.0828908	0.237877	0.348461	0.727494	0.889385	1846	2212.63	2435.86	2149.99	2060.19	2667.74
PSOL04452-TA	738.176	0.20243	0.224515	0.901633	0.367252	0.708333	623.998	740.341	696.104	811.45	667.684	889.481
PSOL04449-TA	2396.68	0.0169727	0.19334	0.0877868	0.930046	0.976332	2130.95	2653.06	2365.75	2559.26	2467.44	2203.6
PSOL04447-TA	686.5	-0.111287	0.315196	-0.353071	0.724035	0.888175	580.319	973.139	587.933	698.946	608.556	670.108
PSOL04444-TA	83.0722	-1.30811	0.648463	-2.01724	0.0436705	0.313195	142.48	125.837	87.1382	18.6031	87.6959	36.6796
PSOL04438-TA	21.1397	-1.2562	0.530361	-2.36857	0.0178572	0.180848	28.0799	20.9728	40.0636	9.74449	15.2803	12.6968
PSOL04440-TA	5.79893	2.11527	1.35102	1.56569	0.117422	0.485935	2.07999	0	4.00636	1.77173	9.30108	17.6344
PSOL04443-TA	0.913183	2.93234	3.75187	0.781567	0.434469	NA	0	0	0	2.65759	0	2.82151
PSOL04442-TA	916.157	-0.576418	0.363983	-1.58364	0.113276	0.480984	914.158	1593.93	784.244	776.016	739.436	689.154
PSOL04439-TA	657.63	0.353398	0.590657	0.598313	0.549631	0.808493	686.398	195.047	849.347	861.059	543.449	810.478
PSOL04441-TA	7073	-0.232707	0.230494	-1.0096	0.312685	0.679838	6697.58	9358.07	6873.91	6395.93	6680.17	6432.34
PSOL04437-TA	66.8644	0.877515	1.14057	0.769366	0.441676	0.748968	66.5598	0	74.1176	81.4994	71.0868	107.923
PSOL04430-TA	2767.24	-0.201149	0.306493	-0.656293	0.511636	0.788617	2677.99	3886.26	2317.68	2375	2369.12	2977.4
PSOL04432-TA	605.403	0.242601	0.228371	1.06231	0.288094	0.659563	531.439	597.725	535.85	635.164	563.38	768.861
PSOL04434-TA	559.311	-0.392473	0.365723	-1.07315	0.283206	0.656621	684.318	805.356	416.661	380.921	526.175	542.435
PSOL04433-TA	1214.63	0.117964	0.25621	0.460419	0.645215	0.852391	1033.76	1367.43	1095.74	1284.5	1048.36	1458.01
PSOL04429-TA	4579.55	-0.232922	0.309457	-0.752679	0.451643	0.755288	4386.71	6197.47	4262.76	4769.49	4671.13	3189.72
PSOL04435-TA	230.647	0.490447	1.01279	0.484252	0.628207	0.843937	333.839	10.4864	230.365	165.656	201.966	441.566
PSOL04431-TA	5643.49	0.146285	0.567346	0.257841	0.796529	0.921117	8163.98	2300.72	5606.9	4118.38	5083.7	8587.26
PSOL04426-TA	51.3752	-0.526843	0.870337	-0.605333	0.544958	0.805763	16.64	132.129	34.054	58.4669	46.5054	20.4559
PSOL04427-TA	5267.64	-0.46953	0.263925	-1.77903	0.0752353	0.406319	5271.75	7598.45	5483.7	5026.39	4281.82	3943.76
PSOL04424-TA	3181.04	-0.352259	0.30769	-1.14485	0.252271	0.631049	4191.19	3871.58	2640.19	2859.56	2264.15	3259.55
PSOL04425-TA	23.6783	-0.824381	0.716018	-1.15134	0.249591	0.629391	35.3599	44.0429	12.0191	10.6304	25.9101	14.1075
PSOL04428-TA	6.65651	-0.974009	0.883287	-1.10271	0.270153	0.647177	6.23998	14.681	6.00953	3.54345	6.64363	2.82151
PSOL04423-TA	913.313	0.464203	0.242289	1.91591	0.0553765	0.349442	742.558	780.189	780.238	1089.61	844.405	1242.87
PSOL04421-TA	1952.39	0.109679	0.21713	0.505132	0.613466	0.837562	1848.08	1581.35	2202.49	2082.66	1961.2	2038.54
PSOL04422-TA	848.207	0.321585	0.681323	0.472001	0.636926	0.848294	1150.24	176.172	934.483	729.065	1038.4	1060.89
PSOL04412-TA	12693.3	-2.1014	0.791621	-2.65455	0.00794149	0.104542	6021.59	39347.1	16398	7086.02	5548.76	1758.51
PSOL04415-TA	884.768	1.13555	0.78863	1.4399	0.149895	0.528579	634.398	90.1831	934.483	1412.07	776.64	1460.84
PSOL04418-TA	5289.97	0.437365	0.396398	1.10335	0.269877	0.647044	4919.19	2600.63	5960.46	6083.22	5197.31	6979
PSOL04417-TA	244.483	0.112065	0.344949	0.324874	0.745276	0.897833	264.159	151.004	287.456	279.933	232.527	251.82
PSOL04413-TA	1647.33	0.154486	0.204117	0.756851	0.449139	0.754039	1400.88	1627.49	1649.62	1938.27	1536.01	1731.7
PSOL04414-TA	1495.68	-0.25174	0.216503	-1.16275	0.244929	0.62405	1656.72	1468.1	1750.78	1577.72	1203.83	1316.94
PSOL04419-TA	230.085	0.136632	0.190317	0.717916	0.472809	0.766539	221.519	226.506	210.334	232.982	245.814	243.355
PSOL04420-TA	76.4484	-0.468217	0.397591	-1.17763	0.238942	0.61846	97.7598	100.67	68.1081	80.6135	67.1006	44.4388
PSOL04416-TA	564.112	0.103762	0.404056	0.256801	0.797333	0.921117	758.158	314.592	556.883	551.892	666.356	536.792
PSOL04411-TA	44.6042	0.998751	0.822089	1.21489	0.224407	0.606708	48.8799	12.5837	27.0429	44.2931	21.2596	113.566
PSOL04410-TA	5586.3	-0.244111	0.168813	-1.44604	0.148165	0.525042	5675.27	6587.56	5912.38	5386.93	5210.6	4745.07
PSOL04406-TA	2622.69	-0.186764	0.329461	-0.566878	0.570797	0.817967	2060.23	3854.8	2463.91	2651.39	2418.94	2286.83
PSOL04407-TA	203.514	-2.0924	0.634987	-3.29519	0.000983564	0.0198174	235.039	528.515	226.359	35.4345	131.544	64.1893
PSOL04408-TA	1.52113	-0.37247	1.73635	-0.214513	0.830147	NA	1.04	2.09728	2.00318	2.65759	1.32873	0
PSOL04409-TA	0.866289	1.14275	2.91406	0.392152	0.694946	NA	0	2.09728	0	1.77173	1.32873	0
PSOL04202-TA	1.21584	-0.310749	2.84872	-0.109084	0.913136	NA	0	4.19456	0	1.77173	1.32873	0
PSOL04205-TA	30.6407	-2.53252	0.567148	-4.46537	7.99316e-06	0.000343876	34.3199	81.794	41.0652	8.85863	8.63671	9.1699
PSOL04206-TA	5.1223	-0.0258858	1.16749	-0.0221722	0.982311	NA	2.07999	4.19456	9.0143	10.6304	1.99309	2.82151
PSOL04207-TA	111.975	-1.04491	0.662117	-1.57814	0.114533	0.481756	137.28	236.993	79.1255	29.2335	77.0661	112.155
PSOL04212-TA	2036.06	-1.79515	0.4841	-3.70822	0.000208721	0.00539686	2198.55	5215.94	2070.28	792.847	1159.98	778.737
PSOL04210-TA	1870.78	0.782988	0.367955	2.12795	0.0333415	0.268378	1503.84	872.469	1746.77	2427.26	1922.67	2751.68
PSOL04213-TA	109.063	-0.472231	0.441998	-1.0684	0.28534	0.657294	92.5598	197.145	92.1462	105.418	81.0522	86.056
PSOL04209-TA	186.442	1.32341	0.559336	2.36603	0.01798	0.181017	162.24	54.5293	101.16	155.026	269.731	375.966
PSOL04211-TA	1583.7	0.117954	0.200899	0.587127	0.557118	0.811683	1369.68	1705.09	1484.35	1688.45	1485.51	1769.09
PSOL04214-TA	3463.28	-0.220232	0.356426	-0.617889	0.536648	0.800761	2838.15	4756.64	3587.69	4116.6	3111.21	2369.36
PSOL04216-TA	50.6438	-1.21381	0.769744	-1.5769	0.114819	0.481797	106.08	75.5022	31.0493	9.74449	51.1559	30.3312
PSOL04215-TA	113.153	-1.03964	0.749817	-1.38653	0.165585	0.546367	195.52	184.561	77.1224	23.0324	140.845	57.8409
PSOL04217-TA	145.218	1.75947	0.622754	2.82531	0.00472351	0.0710635	66.5598	81.794	51.081	122.249	420.542	129.084
PSOL04219-TA	5.2116	1.17775	1.22956	0.957864	0.338131	NA	2.07999	0	7.01112	3.54345	6.64363	11.9914
PSOL04218-TA	18.9737	1.80324	0.784895	2.29742	0.0215947	0.20423	10.4	4.19456	10.0159	36.3204	11.2942	41.6173
PSOL04220-TA	230.728	0.494095	0.376075	1.31382	0.188907	0.569405	250.639	140.518	182.289	226.781	352.777	231.364
PSOL04225-TA	34.2045	0.592529	0.66202	0.895031	0.37077	0.709703	23.9199	37.7511	21.0334	15.0597	53.149	54.314
PSOL04224-TA	1625.63	-0.0324057	0.26516	-0.122212	0.902731	0.96486	1339.52	2049.04	1545.45	1769.07	1589.16	1461.54
PSOL04221-TA	903.724	0.608417	0.549258	1.10771	0.267988	0.645966	882.958	268.452	994.578	950.531	967.976	1357.85
PSOL11489-TA	34.5872	2.0821	1.01401	2.05334	0.0400399	0.298528	12.48	25.1674	3.00477	10.6304	85.7028	70.5377
PSOL11488-TA	179.872	0.794863	0.679123	1.17043	0.24183	0.620094	216.319	37.7511	139.221	156.798	329.524	199.622
PSOL11486-TA	895.985	-0.833718	0.23649	-3.52538	0.000422877	0.0098057	1226.16	1048.64	1167.85	713.12	699.574	520.568
PSOL11485-TA	0.604224	2.34399	2.85034	0.822355	0.410875	NA	0	0	0	0.885863	1.32873	1.41075
PSOL11487-TA	1021.97	0.0974078	0.182217	0.534569	0.592948	0.828455	909.998	1012.99	1039.65	1148.08	1048.36	972.715
PSOL11484-TA	475.854	1.7608	1.02806	1.71275	0.0867593	0.431461	415.999	130.032	104.165	64.668	1528.7	611.562
PSOL11483-TA	3066.9	1.19241	0.669455	1.78117	0.0748852	0.405426	3671.19	864.08	1064.69	2692.14	6069.62	4039.7
PSOL08520-TA	48.5503	2.14532	0.969642	2.21249	0.0269331	0.232647	25.9999	20.9728	7.01112	10.6304	132.873	93.8152
PSOL04799-TA	2051	0.18034	0.198328	0.909299	0.363193	0.706602	1678.56	1881.26	2208.5	2219.97	2123.97	2193.72
PSOL04801-TA	237.96	1.13074	1.03145	1.09626	0.272963	0.649029	308.879	16.7783	121.192	76.1842	370.05	534.676
PSOL04802-TA	81.4877	1.50964	1.27158	1.18721	0.235143	0.614659	88.3998	0	38.0604	32.7769	155.461	174.228
PSOL04804-TA	1519.76	0.86054	0.483271	1.78066	0.0749687	0.405529	1410.24	520.126	1306.07	1428.9	2065.5	2387.7
PSOL04805-TA	0.22829	0.953294	4.04832	0.235479	0.813837	NA	0	0	0	0	0.664363	0.705377
PSOL04803-TA	238.12	0.972324	0.514684	1.88917	0.0588696	0.360273	201.76	73.4049	205.326	221.466	316.237	410.53
PSOL04807-TA	452.051	0.0406329	0.430238	0.0944429	0.924757	0.974704	580.319	331.371	424.674	281.704	625.165	469.076
PSOL04809-TA	607.531	0.196724	0.279651	0.703463	0.481768	0.771697	455.519	734.049	511.812	671.484	619.85	652.474
PSOL04808-TA	1718.31	0.551259	0.569692	0.967645	0.333222	0.688647	1692.08	469.791	2018.2	1994.08	1860.88	2274.84
PSOL04806-TA	4916.51	0.238101	0.252986	0.941165	0.34662	0.697695	4635.27	4391.71	4508.15	4364.65	4934.89	6664.4
PSOL00742-TA	318.059	-0.666885	0.422905	-1.57692	0.114815	0.481797	270.399	562.072	339.539	302.079	175.392	258.873
PSOL00740-TA	3425.94	-0.892749	0.515805	-1.73079	0.0834894	0.423521	2852.71	7608.94	2899.6	3072.17	1851.58	2270.61
PSOL00741-TA	314.906	-1.00481	0.4248	-2.36537	0.0180122	0.181017	341.119	624.99	296.47	159.455	209.939	257.463
PSOL00739-TA	754.323	1.41809	0.850593	1.66718	0.0954781	0.450856	726.958	54.5293	449.713	698.06	945.388	1651.29
PSOL00738-TA	0	NA	NA	NA	NA	NA	0	0	0	0	0	0
PSOL00734-TA	311.23	-0.179608	0.275714	-0.651429	0.51477	0.789627	269.359	402.678	321.51	297.65	253.122	323.063
PSOL00732-TA	786.356	0.338921	0.284695	1.19047	0.23386	0.613864	730.078	526.418	824.308	842.455	781.955	1012.92
PSOL11989-TA	7284.62	0.370409	0.325281	1.13873	0.254814	0.633277	4818.31	7313.22	6933	10558.6	7444.85	6639.72
PSOL00735-TA	4657.68	1.20785	0.698905	1.72821	0.0839515	0.424587	2960.87	710.979	4769.57	8731.95	4293.11	6479.6
PSOL09663-TA	281.384	0.448543	0.56401	0.795274	0.426454	0.741691	383.759	92.2804	236.375	305.623	397.289	272.981
PSOL00733-TA	62.5529	1.01546	0.67725	1.49939	0.133772	0.510987	28.0799	14.681	80.1271	74.4125	75.7373	102.28
PSOL00737-TA	4.82996	1.89381	1.31647	1.43856	0.150276	NA	0	2.09728	4.00636	13.2879	4.65054	4.93764
PSOL00736-TA	69.9052	0.898975	0.891372	1.00853	0.3132	0.679938	50.9599	4.19456	90.143	105.418	66.4363	102.28
PSOL00731-TA	21.0605	1.1239	0.815526	1.37812	0.168165	0.550032	4.15999	16.7783	19.0302	47.8366	15.2803	23.2774
PSOL00729-TA	0.574143	2.27357	3.96413	0.573537	0.566281	NA	0	0	0	0	1.32873	2.11613
PSOL00730-TA	67.0222	-0.225693	0.376528	-0.599405	0.548903	0.808139	71.7598	92.2804	54.0858	56.6952	74.4086	52.9033
PSOL00725-TA	8893.52	-0.184202	0.22244	-0.828097	0.407615	0.730802	8396.94	11002.3	8984.25	8917.09	7305.33	8755.14
PSOL00728-TA	62590.1	-0.344447	0.319719	-1.07734	0.281327	0.655198	53551.5	88069.1	68460.6	64823	57537.1	43099.3
PSOL00727-TA	1233.14	0.0459602	0.318326	0.144381	0.8852	0.958676	1104.48	1568.77	969.538	1113.53	1105.5	1537.02
PSOL00724-TA	3933.77	0.0495217	0.163054	0.303713	0.761346	0.903641	3897.91	3580.06	4118.53	4160.01	4110.41	3735.68
PSOL00726-TA	17425.9	-0.758324	0.399214	-1.89954	0.0574931	0.355074	17636.3	30125.4	17948.5	16485.9	13653.3	8705.77
PSOL00722-TA	1723.66	-0.236905	0.371383	-0.637898	0.52354	0.794505	2479.35	1262.56	1850.94	1792.99	1201.17	1754.98
PSOL00723-TA	1501.88	-1.849	0.238818	-7.74229	9.76388e-15	3.29043e-12	2591.67	2510.45	1951.1	747.668	606.563	603.803
PSOL00720-TA	10493	-2.53799	0.456917	-5.55459	2.78261e-08	2.18079e-06	15564.6	26130	12016.1	3407.91	3911.1	1928.5
PSOL00716-TA	54197.3	-0.241666	0.234423	-1.0309	0.302588	0.671311	54967	70087	51126.1	55034.2	44703.6	49265.7
PSOL00719-TA	3194.95	0.00316555	0.329436	0.00960899	0.992333	0.997987	3930.15	2288.14	3354.32	2613.3	3110.55	3873.23
PSOL00721-TA	3026.43	-0.246251	0.348558	-0.706485	0.479887	0.770226	2442.95	4546.91	2864.54	2914.49	3109.22	2280.48
PSOL00717-TA	310.053	1.27061	1.15672	1.09846	0.272003	0.648358	227.759	2.09728	314.499	342.829	404.597	568.534
PSOL00718-TA	5938.09	0.936987	0.934844	1.00229	0.316203	0.680466	5363.27	274.744	6585.45	6698.01	7103.37	9603.71
PSOL00714-TA	1811.88	-0.262329	0.314465	-0.834207	0.404164	0.730366	1926.08	2504.16	1500.38	1369.54	1957.21	1613.9
PSOL00713-TA	896.85	0.567528	0.81151	0.699348	0.484334	0.77368	819.518	94.3777	1252.99	1023.17	1003.19	1187.86
PSOL00715-TA	1202.93	0.987581	0.663376	1.48872	0.136561	0.513955	968.238	211.826	1237.96	1490.02	1212.46	2097.09
PSOL00712-TA	8.67814	0.075832	1.04268	0.0727279	0.942023	0.979939	6.23998	14.681	5.00795	1.77173	16.6091	7.75915
PSOL00706-TA	1229.01	2.44986	0.743445	3.29529	0.000983216	0.0198174	738.398	119.545	281.447	1024.06	3085.3	2125.3
PSOL00709-TA	465.112	-0.829364	0.413685	-2.00482	0.0449822	0.31869	535.599	809.551	441.701	355.231	428.514	220.078
PSOL00710-TA	153.701	-1.00677	0.335952	-2.99676	0.00272865	0.0458249	177.84	260.063	179.284	88.5863	127.558	88.8775
PSOL00708-TA	31768.6	-0.027512	0.305946	-0.0899243	0.928347	0.975733	24983.9	38531.3	32700.9	35433.6	34786.7	24175.4
PSOL00711-TA	5027.86	-0.198885	0.340693	-0.583765	0.559378	0.812778	4049.75	7638.3	4436.04	4801.38	4435.95	4805.74
PSOL00707-TA	1401.87	-0.115277	0.307593	-0.374772	0.70783	0.882161	1174.16	1826.73	1374.18	1663.65	1194.52	1177.98
PSOL00705-TA	13697	-3.04425	1.29982	-2.34206	0.0191777	0.188422	31401.7	394.289	41500.8	572.267	6420.4	1892.53
PSOL00697-TA	1249.28	0.545307	0.411073	1.32655	0.184659	0.566054	1095.12	591.434	1359.16	1335.88	1270.26	1843.86
PSOL00699-TA	515.818	0.605366	0.608802	0.994356	0.32005	0.681916	433.679	130.032	662.05	706.033	503.587	659.528
PSOL00698-TA	1135.73	-0.179726	0.298384	-0.602331	0.546954	0.806667	940.158	1585.55	1095.74	1156.94	1069.62	966.367
PSOL00700-TA	2076.82	-0.255426	0.289818	-0.881332	0.378138	0.714308	2301.51	1984.03	2493.96	2046.34	2246.87	1388.18
PSOL00695-TA	3073.02	-1.13622	0.235201	-4.83083	1.35964e-06	7.15935e-05	4896.31	3554.89	4219.69	2176.56	1777.83	1812.82
PSOL01600-TA	4009.58	-0.469956	0.379952	-1.23688	0.21613	0.597898	3738.79	6547.72	3685.85	4017.39	3574.94	2492.8
PSOL01598-TA	340.486	0.306595	0.272643	1.12453	0.26079	0.639637	262.079	266.355	383.609	349.916	375.365	405.592
PSOL01599-TA	203.937	0.499216	0.471094	1.0597	0.289283	0.660491	179.92	79.6967	245.389	226.781	259.766	232.069
PSOL01609-TA	7518.86	-0.227455	0.249069	-0.913223	0.361125	0.705776	7363.18	9634.92	7334.64	8121.59	6510.09	6148.77
PSOL01604-TA	1126.49	-0.0634219	0.371293	-0.170813	0.86437	0.949048	1366.56	1237.4	850.349	899.151	888.917	1516.56
PSOL01608-TA	68513.7	-0.264476	0.285922	-0.924996	0.354968	0.701389	71962.6	87022.5	65344.7	72161.5	67839.4	46751.7
PSOL01601-TA	1596.69	-0.142947	0.177665	-0.804586	0.421059	0.736999	1646.32	1803.66	1578.5	1653.91	1496.14	1401.58
PSOL01605-TA	1488.13	-0.253039	0.294345	-0.859671	0.389971	0.720637	1404	1937.89	1514.4	1512.17	1534.68	1025.62
PSOL01606-TA	795.407	0.226827	0.302528	0.749773	0.453392	0.755902	781.038	513.834	901.43	923.069	805.208	847.863
PSOL01607-TA	1257	-0.261716	0.286462	-0.913615	0.360919	0.705509	1219.92	1761.72	1132.8	1125.05	1014.48	1288.02
PSOL01610-TA	2587.28	-0.720298	0.514912	-1.39888	0.16185	0.543534	2386.79	4769.22	2504.97	2739.97	2114	1008.69
PSOL01602-TA	144.808	0.788432	0.744297	1.0593	0.289464	0.660754	170.56	44.0429	103.164	69.9832	330.853	150.245
PSOL01611-TA	536.334	0.733094	0.575281	1.27432	0.202549	0.582719	537.679	138.421	530.842	659.968	532.154	818.943
PSOL01603-TA	3508.11	0.0214882	0.269349	0.0797783	0.936414	0.97801	2732.07	4087.6	3627.76	4080.28	3397.55	3123.41
PSOL01612-TA	521.03	-0.530592	0.544355	-0.974717	0.329701	0.686424	681.198	761.313	405.644	180.716	564.044	533.265
PSOL01614-TA	138.152	1.93088	1.07698	1.79287	0.0729942	0.400853	122.72	18.8755	30.0477	28.3476	484.32	144.602
PSOL01615-TA	9.34982	0.539565	0.888325	0.607395	0.543589	0.805341	9.35998	4.19456	9.0143	4.42931	19.9309	9.1699
PSOL01616-TA	0.41285	1.77722	3.98741	0.445707	0.655809	NA	0	0	0	1.77173	0	0.705377
PSOL01617-TA	511.828	-0.203311	0.191154	-1.0636	0.28751	0.659113	526.239	591.434	526.836	523.545	445.123	457.79
PSOL01613-TA	709.57	0.341444	0.308156	1.10802	0.267851	0.645924	447.199	696.298	735.166	916.868	714.19	747.7
PSOL01618-TA	0.629151	-0.393736	3.98158	-0.0988892	0.921226	NA	0	0	2.00318	1.77173	0	0
PSOL01620-TA	49.9946	-0.171972	1.20501	-0.142714	0.886516	0.958676	87.3598	0	71.1128	31.0052	49.8272	60.6624
PSOL01619-TA	402.649	-0.00754922	1.26493	-0.00596807	0.995238	0.998446	668.718	2.09728	539.856	286.134	377.358	541.73
PSOL01621-TA	24.5094	2.45867	1.01294	2.42725	0.0152137	0.16299	17.68	0	4.00636	32.7769	31.225	61.3678
PSOL01624-TA	21.4397	2.04689	1.8611	1.09983	0.271407	0.647764	19.76	0	5.00795	0	77.0661	26.8043
PSOL01623-TA	162.819	1.33581	0.910009	1.46791	0.142129	0.519915	157.04	58.7239	61.0969	36.3204	480.334	183.398
PSOL01622-TA	0.924415	0.629408	2.89479	0.217428	0.827875	NA	0	0	2.00318	0.885863	2.65745	0
PSOL01626-TA	122.735	1.15261	0.634881	1.81547	0.0694514	0.390736	118.56	35.6538	73.116	77.0701	211.932	220.078
PSOL01627-TA	32.0563	1.35129	1.22287	1.10501	0.269154	0.646757	39.5199	0	14.0222	12.4021	66.4363	59.9571
PSOL01628-TA	36.5099	1.50641	1.19925	1.25612	0.209072	0.591443	34.3199	0	22.035	13.2879	59.1283	90.2883
PSOL01625-TA	0	NA	NA	NA	NA	NA	0	0	0	0	0	0
PSOL01630-TA	1416.87	-4.19825	0.683774	-6.13982	8.26163e-10	9.17859e-08	2978.55	4433.65	650.031	116.934	165.426	156.594
PSOL01629-TA	162.62	0.127104	0.463416	0.274277	0.783872	0.915227	128.96	243.285	96.1525	157.684	140.845	208.792
PSOL01631-TA	4.84409	0.806759	1.34454	0.600025	0.548489	NA	2.07999	0	8.01271	10.6304	1.99309	6.3484
PSOL01634-TA	4.30039	0.56188	1.38978	0.404295	0.685996	NA	1.04	0	9.0143	3.54345	7.97235	4.23226
PSOL01632-TA	4.40884	0.652223	1.77071	0.368341	0.712619	NA	0	0	10.0159	5.31518	2.65745	8.46453
PSOL01633-TA	5.5189	0.868578	0.944231	0.919878	0.357636	0.703277	5.19999	2.09728	4.00636	11.5162	4.65054	5.64302
PSOL01635-TA	1447.73	0.177291	0.379182	0.46756	0.640099	0.850269	1502.8	790.675	1780.83	1627.33	1503.45	1481.29
PSOL01636-TA	263.899	0.382383	0.583424	0.655411	0.512203	0.788696	152.88	293.62	241.383	465.964	308.929	120.62
PSOL01637-TA	2701.88	0.220862	0.301681	0.732105	0.464104	0.761757	1991.6	3103.98	2392.8	3128.87	2301.35	3292.7
PSOL01640-TA	633.07	-1.00058	0.574618	-1.74129	0.0816324	0.418299	496.079	1551.99	485.771	470.393	480.999	313.188
PSOL01638-TA	22928.3	0.409056	0.284846	1.43606	0.150986	0.530576	20272.7	15433.9	23389.1	29890.8	27256.8	21326.4
PSOL01639-TA	19324.1	0.145649	0.234209	0.621878	0.534022	0.80019	16068	17512.3	21467.1	23191	19558.2	18147.9
PSOL01643-TA	759.138	0.629651	0.825833	0.762444	0.445795	0.751784	810.158	73.4049	903.433	984.194	678.314	1105.33
PSOL01642-TA	354.29	0.945815	0.362848	2.60664	0.00914351	0.115119	261.039	155.199	307.488	538.605	387.988	475.424
PSOL01644-TA	598.827	0.615645	0.224031	2.74804	0.00599534	0.0846549	423.279	532.71	464.737	820.309	701.567	650.358
PSOL01646-TA	811.273	-1.83535	0.431109	-4.25729	2.06922e-05	0.000786459	1561.04	1388.4	853.354	247.156	511.559	306.134
PSOL01645-TA	1744.8	0.117774	0.278903	0.422276	0.672824	0.864437	1929.2	1256.27	1832.91	1813.36	1597.13	2039.95
PSOL01641-TA	2008.13	-0.0726578	0.297798	-0.243983	0.807244	0.92489	1665.04	2510.45	2002.18	2222.63	2120.65	1527.85
PSOL01648-TA	2156.73	-0.412423	0.296171	-1.39251	0.163767	0.545042	2012.4	3114.46	2263.59	2118.1	1916.69	1515.15
PSOL01647-TA	1675.02	-0.127678	0.248211	-0.514393	0.606977	0.835239	1702.48	2061.63	1485.36	1484.71	1462.93	1853.03
PSOL01650-TA	2790.94	0.0164712	0.272791	0.0603804	0.951853	0.983468	2249.51	3299.03	2778.41	2605.32	2474.09	3339.26
PSOL01649-TA	1178.65	0.138624	0.314538	0.440723	0.659414	0.857887	956.798	1524.72	887.408	1291.59	1113.47	1297.89
PSOL01651-TA	164.456	1.4231	0.733822	1.93929	0.0524655	0.342587	143.52	65.0158	59.0938	64.668	368.057	286.383
PSOL01652-TA	4767.57	-0.387939	0.247445	-1.56778	0.116933	0.485898	4859.91	6430.27	4925.81	4564.85	4344.27	3480.33
PSOL01657-TA	778.122	0.0808166	0.299617	0.269733	0.787366	0.917488	916.238	687.909	664.054	879.662	912.834	608.035
PSOL01658-TA	2459.99	0.072512	0.391843	0.185054	0.853187	0.944235	3152.23	1776.4	2264.59	2824.13	3079.99	1662.57
PSOL01656-TA	880.148	-0.0517503	0.317396	-0.163046	0.870482	0.952959	781.038	1151.41	757.201	1012.54	901.54	677.162
PSOL01655-TA	1553.38	-0.247261	0.384478	-0.643109	0.520153	0.792575	1148.16	2432.85	1479.35	1682.25	1218.44	1359.26
PSOL01653-TA	0.587814	2.30555	3.96288	0.581786	0.560711	NA	0	0	0	0	0	3.52689
PSOL01660-TA	0.110727	0.163201	4.08047	0.0399956	0.968097	NA	0	0	0	0	0.664363	0
PSOL01659-TA	214.748	0.446474	0.409616	1.08998	0.27572	0.651008	211.119	111.156	221.351	187.803	311.586	245.471
PSOL01654-TA	2900.31	0.299194	0.170224	1.75765	0.078807	0.411846	2397.19	2579.66	2824.48	3414.12	3080.65	3105.78
PSOL01663-TA	1087.12	0.115862	0.268029	0.432274	0.665543	0.861034	881.918	1335.97	915.452	1198.57	1063.64	1127.19
PSOL01662-TA	4011.36	0.0694007	0.206128	0.336687	0.736353	0.894863	3573.43	4578.37	3595.7	4388.56	3950.96	3981.15
PSOL01661-TA	1424.72	0.624738	0.455508	1.37152	0.170213	0.552531	1200.16	608.212	1552.46	1938.27	1229.74	2019.5
PSOL01665-TA	2861.96	-0.0643541	0.173598	-0.370707	0.710856	0.882382	2813.19	3269.66	2697.28	2834.76	2858.09	2698.77
PSOL01664-TA	18.6448	0.992176	1.06289	0.933467	0.350579	0.699899	16.64	0	20.0318	12.4021	22.5883	40.2065
PSOL01667-TA	74.7553	-0.791813	0.462905	-1.71053	0.0871677	0.431461	81.1198	138.421	66.1049	39.8638	52.4846	70.5377
PSOL01666-TA	129.607	-0.955604	0.604539	-1.58072	0.113943	0.481088	101.92	308.301	104.165	54.9235	110.284	98.0474
PSOL01668-TA	65.1289	2.64223	1.17993	2.23931	0.025136	0.222332	28.0799	0	25.0397	23.0324	205.288	109.333
PSOL01670-TA	18.2079	1.81028	1.15008	1.57405	0.115476	0.48282	13.52	0	10.0159	7.0869	51.8203	26.8043
PSOL01669-TA	2.80072	-1.47184	1.79868	-0.81829	0.413191	NA	5.19999	0	7.01112	1.77173	0	2.82151
PSOL01672-TA	3545.09	-0.00998887	0.346788	-0.0288039	0.977021	0.992302	3946.79	2327.98	4394.97	4143.18	3052.08	3405.56
PSOL01671-TA	6221.62	-0.215335	0.298879	-0.720477	0.471231	0.764986	5655.51	8867.31	5534.78	6392.39	5678.31	5201.45
PSOL01674-TA	6482.06	-0.0395076	0.340045	-0.116184	0.907507	0.967	8122.38	4685.33	6902.95	5909.59	5260.42	8011.68
PSOL01675-TA	386.286	-0.109228	0.28212	-0.387167	0.698632	0.877522	330.719	513.834	360.572	370.291	338.825	403.476
PSOL01676-TA	1036.18	-3.47298	0.608114	-5.71106	1.12272e-08	9.61923e-07	1089.92	3340.97	1273.02	128.45	269.731	114.976
PSOL01677-TA	2336.54	-2.22992	0.527872	-4.22435	2.39631e-05	0.000884187	6405.34	1669.44	3480.52	835.369	791.256	837.283
PSOL01679-TA	4140.36	0.742891	0.657355	1.13012	0.258425	0.637289	3858.39	765.508	4666.4	4734.05	4887.72	5930.11
PSOL01680-TA	250.251	-0.0940889	0.279772	-0.336306	0.73664	0.894909	217.359	302.009	257.408	236.525	284.347	203.854
PSOL01678-TA	684.187	0.338757	0.591548	0.572663	0.566873	0.816184	659.358	197.145	954.514	869.031	693.595	731.476
PSOL01683-TA	225.048	0.781041	0.954957	0.817881	0.413425	0.733988	231.919	10.4864	253.402	174.515	320.223	359.742
PSOL01690-TA	697.492	0.279218	0.328238	0.850655	0.394961	0.724356	735.278	526.418	627.996	559.865	751.394	984.001
PSOL01687-TA	506.911	-0.0353224	0.363349	-0.0972133	0.922557	0.974227	345.279	690.006	505.802	569.61	519.532	411.235
PSOL01682-TA	1124.34	0.151199	0.336692	0.449071	0.653381	0.855566	855.918	956.361	1383.19	1410.29	1243.02	897.24
PSOL01685-TA	1733.14	1.04789	0.705468	1.48538	0.137443	0.514531	1419.6	239.09	1729.74	1969.27	2105.37	2935.78
PSOL01681-TA	202.361	-0.0140584	0.328105	-0.0428472	0.965823	0.988282	147.68	220.215	242.385	240.069	185.357	178.46
PSOL01684-TA	1299.68	0.123518	0.296429	0.416688	0.676907	0.866661	1244.88	937.485	1547.46	1558.23	1320.75	1189.27
PSOL01686-TA	26.3062	0.644859	1.05467	0.611433	0.540913	0.803501	47.8399	6.29185	7.01112	8.85863	51.1559	36.6796
PSOL01688-TA	1.24784	-0.336363	1.97485	-0.170323	0.864756	NA	2.07999	0	2.00318	0	1.99309	1.41075
PSOL01689-TA	0.816104	2.77801	3.9473	0.703776	0.481573	NA	0	0	0	0	0.664363	4.23226
PSOL01694-TA	3901.51	-0.105359	0.236487	-0.445516	0.655947	0.85637	4561.43	3460.52	4107.52	4383.25	3384.26	3512.07
PSOL01692-TA	2098.66	0.577585	0.292446	1.97501	0.0482666	0.328824	1842.88	1684.12	1525.42	2154.42	2086.1	3299.05
PSOL01695-TA	145.197	0.44495	0.449671	0.989501	0.322418	0.681935	132.08	144.712	93.1478	103.646	243.821	153.772
PSOL01691-TA	2663.26	-0.0782628	0.196893	-0.397488	0.691007	0.874619	2527.19	2923.61	2756.37	2921.58	2309.32	2541.47
PSOL01696-TA	4862.28	0.167775	0.225513	0.74397	0.456894	0.758394	3911.43	5194.97	4635.35	4842.13	4753.51	5836.29
PSOL01693-TA	1988.78	-0.229579	0.335915	-0.683443	0.494327	0.780218	1632.8	2866.98	1942.08	2153.53	1848.92	1488.35
PSOL01703-TA	334.554	0.290553	0.68488	0.424239	0.671392	0.863914	489.839	71.3076	340.54	298.536	443.13	363.975
PSOL01704-TA	20.6971	0.64277	1.02599	0.626491	0.530993	0.798899	16.64	0	31.0493	23.0324	25.2458	28.2151
PSOL01698-TA	1.70487	0.503025	2.02622	0.248258	0.803935	NA	1.04	0	3.00477	2.65759	0	3.52689
PSOL01697-TA	3.3966	0.28573	1.57713	0.181171	0.856233	NA	1.04	4.19456	4.00636	6.20104	0	4.93764
PSOL01699-TA	0.147644	0.163201	4.08047	0.0399956	0.968097	NA	0	0	0	0.885863	0	0
PSOL01702-TA	2.37133	0.406536	2.50181	0.162497	0.870915	NA	0	0	6.00953	0	3.98618	4.23226
PSOL01701-TA	260.249	2.06747	1.10775	1.86637	0.0619898	0.370043	244.399	39.8484	16.0254	69.9832	665.027	526.211
PSOL01700-TA	681.588	-2.76267	0.762926	-3.62115	0.000293291	0.00723213	738.398	2432.85	393.624	105.418	281.69	137.549
PSOL01711-TA	1690.45	0.403677	0.273512	1.4759	0.139971	0.517054	1416.48	1310.8	1637.6	2422.83	1595.8	1759.21
PSOL01707-TA	129.106	1.41139	0.50338	2.80383	0.00504998	0.0742083	59.2799	73.4049	79.1255	194.004	275.71	93.1098
PSOL01708-TA	368.218	-1.35404	0.659614	-2.05277	0.0400944	0.298714	370.239	912.318	306.486	81.4994	265.081	273.686
PSOL01705-TA	1848.09	0.209903	0.244831	0.85734	0.391257	0.721959	1430	1759.62	1952.1	2125.18	1681.5	2140.11
PSOL01706-TA	115.677	0.705267	1.03676	0.680263	0.496338	0.780906	135.2	77.5994	51.081	14.1738	345.469	70.5377
PSOL01709-TA	151.408	0.877329	0.898765	0.976149	0.328991	0.685934	135.2	109.059	76.1208	26.5759	422.535	138.959
PSOL01712-TA	5.60183	1.1191	1.29892	0.861565	0.388927	0.720022	4.15999	0	6.00953	1.77173	14.616	7.05377
PSOL01710-TA	3.65272	1.2723	1.44799	0.87867	0.37958	NA	2.07999	0	4.00636	0.885863	9.30108	5.64302
PSOL03109-TA	23.2316	2.105	1.44417	1.45758	0.144956	0.52251	20.7999	0	5.00795	2.65759	77.0661	33.8581
PSOL03110-TA	4.28425	0.962161	1.16325	0.827133	0.408162	NA	6.23998	0	2.00318	4.42931	5.97926	7.05377
PSOL03106-TA	192.202	-0.817217	0.896465	-0.911599	0.36198	0.70649	156	482.375	98.1557	36.3204	283.018	97.3421
PSOL03108-TA	626.16	0.160331	0.242266	0.661797	0.508102	0.787628	497.119	690.006	588.934	733.494	589.29	658.117
PSOL03107-TA	3.63273	1.22854	1.36571	0.899559	0.368355	NA	4.15999	0	2.00318	1.77173	3.98618	9.87528
PSOL03105-TA	372.291	0.585308	0.968362	0.604431	0.545557	0.806122	261.039	492.861	140.222	46.9507	930.108	362.564
PSOL03113-TA	2064.23	-0.634291	0.434554	-1.45964	0.14439	0.52212	2192.31	3783.5	1558.47	1314.62	2015.68	1520.79
PSOL03111-TA	1927.92	-0.325598	0.293206	-1.11047	0.266795	0.645924	2183.99	2491.57	1759.79	1331.45	2066.17	1734.52
PSOL03112-TA	653.452	-2.29522	0.608176	-3.77394	0.000160693	0.00436147	682.238	2042.75	532.845	191.346	291.655	179.871
PSOL03115-TA	34.6001	-1.84985	0.695874	-2.65832	0.0078532	0.103515	80.0798	27.2647	55.0874	7.97276	25.9101	11.286
PSOL03114-TA	667.514	-2.65548	0.580891	-4.57139	4.84491e-06	0.00021867	1071.2	1430.35	955.516	95.6732	339.489	112.86
PSOL03117-TA	50.244	-0.0843965	0.873288	-0.0966421	0.923011	0.974278	43.6799	92.2804	20.0318	13.2879	41.1905	90.9937
PSOL03116-TA	142.615	0.172639	0.683234	0.252679	0.800516	0.921626	158.08	195.047	50.0795	66.4397	168.084	217.962
PSOL03121-TA	1206.11	1.07214	0.691835	1.54971	0.121212	0.491953	987.998	171.977	1170.86	1663.65	1298.16	1944.02
PSOL03120-TA	544.201	-0.232506	0.271846	-0.855285	0.392393	0.722868	545.999	742.438	477.758	527.088	515.545	456.379
PSOL03122-TA	1.04864	-3.88615	3.96617	-0.979823	0.327174	NA	0	6.29185	0	0	0	0
PSOL03123-TA	2.21128	-0.722462	1.57432	-0.458903	0.646304	NA	1.04	0	7.01112	1.77173	1.32873	2.11613
PSOL03118-TA	346.166	0.19244	0.626941	0.30695	0.758881	0.903154	388.959	199.242	380.604	137.309	623.837	347.046
PSOL03119-TA	0.685683	-0.186693	2.99572	-0.06232	0.950308	NA	2.07999	0	0	0	1.32873	0.705377
PSOL03124-TA	224.323	0.202959	0.796737	0.254738	0.798926	0.921117	305.759	241.187	79.1255	59.3528	269.731	390.779
PSOL03125-TA	33.0329	0.856619	1.05214	0.814167	0.415549	0.734432	41.5999	14.681	14.0222	3.54345	53.8134	70.5377
PSOL03126-TA	63.9714	0.567261	0.875653	0.647815	0.517104	0.790915	101.92	29.362	23.0365	19.489	94.3395	115.682
PSOL03127-TA	1583.74	0.024497	0.292678	0.0836993	0.933296	0.976389	1716	1870.78	1125.79	1611.38	1450.3	1728.17
PSOL03131-TA	1422.28	1.61384	0.699623	2.30672	0.0210702	0.201279	1023.36	174.074	902.432	1771.73	1480.86	3181.25
PSOL03128-TA	5473.76	-0.00740168	0.264671	-0.0279656	0.97769	0.992517	4221.35	6667.26	5576.85	5921.99	5130.21	5324.89
PSOL03129-TA	0.93422	-1.48973	3.96016	-0.376178	0.706784	NA	0	4.19456	0	0	0	1.41075
PSOL03130-TA	64.3729	0.883026	0.705452	1.25172	0.210673	0.593053	74.8798	35.6538	25.0397	31.0052	109.62	110.039
PSOL03132-TA	25.8297	0.791056	0.782497	1.01094	0.312046	0.679509	28.0799	23.0701	6.00953	17.7173	27.9032	52.1979
PSOL03137-TA	7.86581	0.0756325	1.04164	0.072609	0.942117	0.979939	8.31998	0	14.0222	9.74449	6.64363	8.46453
PSOL03138-TA	2.29309	-1.11995	1.46661	-0.76363	0.445088	NA	5.19999	0	4.00636	1.77173	0.664363	2.11613
PSOL03145-TA	4.00455	2.63702	1.67496	1.57438	0.1154	NA	0	0	3.00477	14.1738	3.32181	3.52689
PSOL03136-TA	2895.05	-0.232479	0.296096	-0.785147	0.432367	0.744453	2467.91	4102.28	2815.47	2869.31	2366.46	2748.86
PSOL03144-TA	996.174	0.102947	0.171581	0.599991	0.548513	0.807905	966.158	922.804	991.573	1112.64	942.731	1041.14
PSOL03142-TA	949.233	0.14168	0.384938	0.36806	0.712828	0.883282	1241.76	687.909	777.233	822.966	845.069	1320.47
PSOL03133-TA	36762.1	0.0404633	0.247031	0.163799	0.86989	0.952639	32663.2	38153.8	37923.2	43672.1	38577.5	29582.8
PSOL03143-TA	713.733	-0.141456	0.373454	-0.378777	0.704853	0.880631	689.518	1057.03	501.796	573.153	718.84	742.057
PSOL03140-TA	741.113	0.562868	0.258739	2.17542	0.0295983	0.247427	564.719	499.153	729.157	782.217	901.54	969.894
PSOL03141-TA	56703.1	-0.0971226	0.293486	-0.330927	0.7407	0.896575	47275.2	67637.4	60921.7	65840.9	55932.7	42611.1
PSOL03134-TA	1663.79	-0.104881	0.216792	-0.483784	0.628539	0.843937	2025.92	1600.23	1545.45	1643.28	1473.56	1694.32
PSOL03135-TA	1481.57	0.106636	0.376978	0.28287	0.777276	0.911909	1624.48	1700.9	956.518	1115.3	1898.08	1594.15
PSOL03139-TA	434.348	0.138865	0.286879	0.484055	0.628347	0.843937	356.719	534.807	351.558	462.42	494.286	406.297
PSOL03146-TA	5701.37	0.988919	0.681077	1.45199	0.146504	0.523746	4639.43	922.804	5897.36	6723.7	6110.14	9914.78
PSOL03147-TA	3175.43	-0.0577117	0.327313	-0.17632	0.860043	0.94709	2714.39	4414.78	2590.11	3039.4	2710.6	3583.32
PSOL03148-TA	125.32	-0.107504	0.443351	-0.242481	0.808407	0.92549	134.16	176.172	81.1287	83.2711	137.523	139.665
PSOL03156-TA	5779.84	0.203496	0.326141	0.623952	0.532659	0.799344	6181.74	5736.07	4201.67	4625.98	6074.27	7859.31
PSOL03155-TA	2287.07	0.618292	0.598946	1.0323	0.301932	0.670714	2971.27	748.73	1691.68	2031.28	2156.52	4122.93
PSOL03150-TA	150.103	0.0265867	0.803951	0.03307	0.973619	0.991367	177.84	213.923	55.0874	36.3204	219.24	198.211
PSOL03154-TA	1599.65	0.450346	0.300813	1.49709	0.134369	0.511061	1492.4	1086.39	1475.34	1749.58	1474.22	2319.99
PSOL03149-TA	4105.08	-0.159125	0.314291	-0.506296	0.612649	0.837011	3408.07	5702.51	3885.16	4314.15	3208.21	4112.35
PSOL03153-TA	1660.68	0.898956	0.809191	1.11093	0.266598	0.645924	1615.12	153.102	1708.71	2041.91	1726.01	2719.23
PSOL03152-TA	32.1117	1.55092	0.885287	1.75189	0.0797927	0.413325	23.9199	8.38913	16.0254	92.1297	11.2942	40.9119
PSOL03151-TA	497.251	0.268597	0.636918	0.421713	0.673234	0.864744	544.959	125.837	681.081	459.763	498.936	672.93
PSOL03162-TA	1200.45	-1.34874	0.680751	-1.98125	0.0475629	0.327557	805.998	3143.83	1222.94	745.011	986.579	298.375
PSOL03159-TA	1330.54	-0.332514	0.274044	-1.21336	0.224992	0.606817	1426.88	1799.47	1224.94	1310.19	1248.34	973.421
PSOL03161-TA	6.08896	0.417139	1.78346	0.233893	0.815068	0.930264	11.44	0	4.00636	0	12.6229	8.46453
PSOL03157-TA	128.027	-2.67549	0.519057	-5.15452	2.54285e-07	1.60676e-05	150.8	360.733	153.243	32.7769	44.5123	26.099
PSOL03163-TA	2.00139	-0.166179	1.44081	-0.115338	0.908178	NA	2.07999	0	4.00636	1.77173	1.32873	2.82151
PSOL03164-TA	3889.08	-0.119891	0.316396	-0.378928	0.704741	0.8806	3026.39	5285.15	3842.1	4369.96	3340.42	3470.46
PSOL03158-TA	3723.85	0.448474	0.400159	1.12074	0.262399	0.641871	3990.47	1799.47	3656.8	4091.8	3701.16	5103.4
PSOL03160-TA	1016.6	-0.139344	0.306894	-0.454045	0.649797	0.854173	835.118	1361.14	1002.59	1094.04	1013.15	793.549
PSOL03168-TA	2737.03	1.28548	0.518923	2.4772	0.0132416	0.150151	2238.07	975.236	1562.48	2441.44	3054.08	6150.89
PSOL03166-TA	6660.45	1.09946	0.496016	2.21658	0.0266519	0.230892	6121.42	2646.77	3946.26	5960.08	7577.72	13710.4
PSOL03167-TA	1601.96	-0.456481	0.281284	-1.62285	0.104622	0.466101	1605.76	2386.71	1569.49	1512.17	1296.17	1241.46
PSOL03169-TA	2522.06	-0.333524	0.224023	-1.4888	0.136541	0.513955	2689.43	3343.07	2406.82	2305.9	2312.65	2074.51
PSOL03171-TA	277.514	0.501142	0.448119	1.11832	0.263428	0.642895	314.079	180.366	194.308	190.46	398.618	387.252
PSOL03170-TA	4189.51	0.149193	0.477889	0.312191	0.754895	0.901487	5625.35	1809.95	4482.11	4078.51	4156.92	4984.2
PSOL03165-TA	4241.83	0.0575422	0.137446	0.418654	0.675469	0.866128	4071.59	4081.31	4317.85	4431.97	4139.64	4408.61
PSOL03172-TA	667.975	1.38415	0.860161	1.60918	0.107578	0.471229	526.239	37.7511	544.864	874.347	762.024	1262.63
PSOL03184-TA	1813.86	-0.0708577	0.13918	-0.509108	0.610677	0.836238	1790.88	1931.6	1853.94	1813.36	1753.92	1739.46
PSOL03185-TA	1999.46	0.377665	0.820962	0.460028	0.645496	0.852399	2437.75	211.826	2567.07	1823.99	2488.7	2467.41
PSOL03175-TA	1167.69	-0.204799	0.275122	-0.744392	0.456639	0.758311	1166.88	1575.06	1011.6	1169.34	1126.76	956.492
PSOL03183-TA	7307.46	-0.463135	0.396508	-1.16803	0.242793	0.621585	6818.22	12575.3	6019.55	6923.9	6565.9	4941.87
PSOL03180-TA	2773.78	-0.140278	0.360844	-0.388749	0.697462	0.877309	2121.59	4215.54	2390.79	2887.03	2573.74	2454.01
PSOL03178-TA	1196.23	0.143971	0.207882	0.692562	0.488585	0.77596	1092	1304.51	1015.61	1371.32	1201.83	1192.09
PSOL03179-TA	1103.6	0.142999	0.200647	0.712691	0.476037	0.768521	965.118	1098.98	1083.72	1095.81	1060.32	1317.64
PSOL03176-TA	6861.05	0.239471	0.174204	1.37465	0.169239	0.55136	5857.27	6501.58	6520.34	8111.85	6763.88	7411.4
PSOL03182-TA	2643.99	-0.433288	0.805956	-0.537607	0.590848	0.826893	1858.48	5541.02	1715.72	490.768	3453.36	2804.58
PSOL03173-TA	1155.93	-0.169346	0.304152	-0.55678	0.577678	0.820834	1051.44	1606.52	1015.61	1040.89	1258.3	962.84
PSOL03174-TA	6423.69	-0.145918	0.331034	-0.440794	0.659362	0.857887	4776.71	8892.48	6577.44	6965.54	5252.45	6077.53
PSOL03181-TA	1076.57	0.285844	0.273822	1.0439	0.296531	0.666353	939.118	761.313	1207.92	1212.75	1062.98	1275.32
PSOL03177-TA	5884.64	-0.261235	0.23426	-1.11515	0.264786	0.643991	5405.91	7707.51	6136.74	5734.19	4942.19	5381.32
PSOL03192-TA	4496.2	-0.492584	0.351226	-1.40247	0.160775	0.54326	3988.39	7550.22	4232.72	3954.49	3402.87	3848.54
PSOL03187-TA	2453.78	0.177471	0.270417	0.656288	0.511639	0.788617	1876.16	2690.81	2343.72	2878.17	2117.99	2815.87
PSOL03189-TA	2029.48	-0.466649	0.197044	-2.36825	0.0178726	0.180848	2089.35	2695.01	2282.62	1684.03	1796.44	1629.42
PSOL03190-TA	981.721	0.313878	0.349895	0.897065	0.369684	0.709204	901.678	562.072	1159.84	1101.13	1003.85	1161.76
PSOL03186-TA	1815.26	0.648237	0.427249	1.51724	0.129207	0.505136	1402.96	847.302	1990.16	2314.76	1638.32	2698.07
PSOL03188-TA	1284.78	-0.251716	0.320508	-0.785365	0.43224	0.744453	1133.6	1910.62	1147.82	1276.53	1191.2	1048.9
PSOL03191-TA	5063.82	0.174246	0.19251	0.905127	0.365398	0.707934	4870.31	5002.02	4403.99	5494.12	5916.81	4695.7
PSOL03198-TA	899.485	-2.71209	0.586084	-4.62748	3.70144e-06	0.000174958	1192.88	2602.73	887.408	163.885	380.015	169.996
PSOL03195-TA	2184.89	-0.376552	0.424047	-0.887996	0.374543	0.712672	1730.56	3515.05	2161.43	1394.35	2579.06	1728.88
PSOL03196-TA	311.824	-0.998426	0.781398	-1.27774	0.20134	0.581918	130	866.178	251.399	317.139	192.665	113.566
PSOL03197-TA	2141.94	-0.433285	0.476457	-0.90939	0.363144	0.706602	1451.84	3787.69	2145.4	2206.68	2015.01	1244.99
PSOL03204-TA	424.984	0.0295465	0.251188	0.117627	0.906363	0.966607	447.199	471.889	344.547	372.062	456.417	457.79
PSOL03193-TA	135.992	0.787323	0.769996	1.0225	0.306543	0.674847	132.08	16.7783	149.237	115.162	184.028	218.667
PSOL03199-TA	81.5926	0.463698	0.680566	0.681342	0.495655	0.780479	91.5198	20.9728	92.1462	53.1518	96.3326	135.432
PSOL03200-TA	418.944	0.236204	0.210182	1.12381	0.261094	0.639917	404.559	339.76	407.647	493.426	457.746	410.53
PSOL03202-TA	631.884	-0.883311	0.44745	-1.9741	0.0483703	0.329309	699.918	1166.09	593.942	297.65	623.172	410.53
PSOL03203-TA	114.949	-0.456917	0.416592	-1.0968	0.272731	0.648778	134.16	123.74	141.224	55.8094	104.969	129.789
PSOL03206-TA	404.302	-0.155056	0.417186	-0.37167	0.710138	0.882344	453.439	385.9	438.696	205.52	459.075	483.183
PSOL03205-TA	464.875	-0.257484	0.411886	-0.625135	0.531882	0.799158	611.518	572.558	335.532	296.764	568.694	404.181
PSOL03201-TA	924.89	-0.473821	0.346207	-1.36861	0.171122	0.553253	1168.96	1329.68	729.157	635.164	916.82	769.567
PSOL06386-TA	1234.79	0.108162	0.346889	0.311805	0.755189	0.901531	1238.64	1499.56	829.316	1005.45	1322.75	1513.03
PSOL06385-TA	2.69488	-1.54937	2.58187	-0.600096	0.548442	NA	0	0	12.0191	0	1.32873	2.82151
PSOL06381-TA	2.7187	0.6194	1.84391	0.335917	0.736933	NA	6.23998	0	0	1.77173	2.65745	5.64302
PSOL06380-TA	76.6025	0.78024	1.19074	0.655258	0.512302	0.788696	59.2799	0	109.173	125.793	86.3671	79.0023
PSOL06383-TA	1106.72	-0.099632	0.36741	-0.271174	0.786257	0.916786	813.278	1564.57	1058.68	1256.15	1118.12	829.524
PSOL06379-TA	37919.6	0.0575073	0.282958	0.203236	0.83895	0.939281	29465.2	39909.2	42117.8	46547.7	31929.3	37548.6
PSOL06384-TA	21499.2	-0.0713796	0.347801	-0.205231	0.837391	0.939065	15655.1	27994.5	22444.6	24975.1	21907.4	16018.4
PSOL06382-TA	2563.36	-0.82534	0.299835	-2.75264	0.00591163	0.0841782	2766.39	4402.2	2665.23	1739.83	1869.52	1936.97
PSOL06378-TA	732.7	2.21176	1.0231	2.16182	0.030632	0.253465	441.999	245.382	93.1478	86.8145	2104.7	1424.16
PSOL06372-TA	2678.82	0.192494	0.417571	0.460984	0.64481	0.852211	2877.67	1315	3306.25	2933.98	2642.17	2997.85
PSOL06374-TA	512.935	0.618704	0.744559	0.830967	0.405992	0.730366	470.079	71.3076	671.065	640.479	546.106	678.573
PSOL06376-TA	3820.32	-0.0507756	0.603424	-0.0841457	0.932941	0.976389	1938.56	6719.69	3005.77	4728.74	4544.24	1984.93
PSOL06375-TA	2883.62	0.281736	0.241573	1.16626	0.243511	0.622005	2349.35	2248.29	3209.09	3329.07	2979	3186.89
PSOL06371-TA	1191.55	0.226891	0.260511	0.870946	0.383783	0.717555	928.718	1245.79	1120.78	1546.72	1188.54	1118.73
PSOL06373-TA	453.337	-0.38967	0.475897	-0.818812	0.412894	0.733759	310.959	859.886	373.593	407.497	366.728	401.36
PSOL06377-TA	4583.79	0.137206	0.35332	0.388334	0.697769	0.877309	5404.87	2715.98	4974.89	4294.66	5231.86	4880.51
PSOL06369-TA	151.085	1.06189	0.969129	1.09571	0.273205	0.649296	144.56	83.8913	65.1033	16.8314	398.618	197.506
PSOL06370-TA	62.094	1.4706	1.03243	1.42441	0.154327	0.534929	44.7199	4.19456	49.0779	18.6031	172.734	83.2345
PSOL06362-TA	28589.6	1.10862	0.594558	1.86461	0.0622358	0.370556	18071	6667.26	29606	50984.9	28135.8	38072.7
PSOL06364-TA	78.7116	0.558431	0.571238	0.977581	0.328282	0.685587	84.2398	29.362	76.1208	63.7821	78.3948	140.37
PSOL06368-TA	154.965	0.411506	0.530932	0.775062	0.438303	0.747204	168.48	56.6266	172.273	162.113	137.523	232.774
PSOL06366-TA	242.631	0.172593	0.302119	0.571275	0.567814	0.816804	237.119	178.269	267.424	214.379	252.458	306.134
PSOL06367-TA	39.3372	0.0973327	0.671777	0.144888	0.884799	0.958655	63.4398	16.7783	33.0524	24.8042	35.8756	62.0732
PSOL06359-TA	6.27204	-0.226182	1.27019	-0.17807	0.858668	0.946592	3.11999	16.7783	1.00159	5.31518	9.30108	2.11613
PSOL06358-TA	131.826	-0.0721038	0.481965	-0.149604	0.881077	0.957199	83.1998	209.728	114.181	103.646	111.613	168.585
PSOL06356-TA	345.02	0.128665	0.330366	0.389461	0.696935	0.87723	235.039	402.678	352.559	411.04	375.365	293.437
PSOL06353-TA	2240.83	-0.609006	0.325205	-1.87269	0.0611117	0.367324	2537.59	3640.88	1944.08	1862.97	1869.52	1589.92
PSOL06357-TA	75.0064	2.50125	1.30223	1.92075	0.0547637	0.347558	46.7999	4.19456	16.0254	3.54345	263.088	116.387
PSOL06352-TA	0.221454	0.915697	4.05198	0.225988	0.821211	NA	0	0	0	0	1.32873	0
PSOL06360-TA	15.5089	3.12116	1.75168	1.78181	0.0747801	0.405426	6.23998	0	3.00477	0	47.8341	35.9742
PSOL06355-TA	237.909	-0.0339677	0.552818	-0.0614447	0.951005	0.983094	308.879	96.475	315.501	162.999	289.662	253.936
PSOL06354-TA	1179.62	-0.311744	0.217279	-1.43477	0.151354	0.530828	1445.6	1224.81	1248.98	892.064	1121.44	1144.83
PSOL06361-TA	1755.88	-0.465196	0.390988	-1.1898	0.234127	0.614014	2568.79	1390.5	2149.41	999.253	1680.84	1746.51
PSOL06365-TA	312.172	-0.527264	0.546853	-0.964179	0.334956	0.690437	319.279	570.461	217.345	189.575	398.618	177.755
PSOL12053-TA	125.868	1.01432	1.39406	0.727604	0.466856	0.762707	168.48	0	81.1287	33.6628	170.741	301.196
PSOL12221-TA	9.93116	-0.125997	0.619286	-0.203455	0.83878	0.939281	11.44	8.38913	11.0175	8.85863	9.30108	10.5807
PSOL05849-TA	6.39697	0.236197	0.950031	0.24862	0.803654	0.92308	6.23998	6.29185	5.00795	13.2879	3.32181	4.23226
PSOL05847-TA	146.235	0.605912	0.439456	1.37878	0.167963	0.549726	108.16	98.5723	140.222	254.243	107.627	168.585
PSOL05836-TA	3120.16	0.114338	0.255093	0.448222	0.653993	0.855684	2354.55	3171.09	3464.5	3617.86	3162.37	2950.59
PSOL05838-TA	1950.01	0.158845	0.332147	0.478239	0.63248	0.846277	1516.32	1472.29	2538.03	2332.48	1802.42	2038.54
PSOL05844-TA	536.62	0.606462	0.686843	0.882971	0.377252	0.714101	623.998	413.165	239.38	198.433	1057	687.743
PSOL05839-TA	553.172	-0.0677714	0.355529	-0.190621	0.848822	0.942429	688.478	513.834	495.787	458.877	417.884	744.173
PSOL05834-TA	1569.1	0.0204558	0.283866	0.0720615	0.942553	0.98017	1816.88	1321.29	1534.43	1468.76	1309.46	1963.77
PSOL05851-TA	2128.12	0.350231	0.253382	1.38223	0.166901	0.548697	2078.95	1493.27	2038.23	2538.88	2046.9	2572.51
PSOL05837-TA	2608.05	-0.0556336	0.30541	-0.18216	0.855457	0.9449	2157.99	3338.87	2479.93	2913.6	2751.79	2006.09
PSOL05846-TA	712.748	-0.483564	0.293468	-1.64776	0.099402	0.455654	680.158	1084.29	731.16	534.175	589.29	657.412
PSOL05848-TA	899.561	-0.475961	0.356361	-1.33562	0.181675	0.563242	885.038	1505.85	751.192	710.462	764.681	780.147
PSOL05835-TA	1264.71	-6.0792	0.462644	-13.1401	1.93892e-39	9.80125e-36	3145.99	3097.69	1233.96	38.0921	36.5399	35.9742
PSOL05840-TA	1212.35	-5.27707	0.487234	-10.8307	2.46376e-27	6.22714e-24	2353.51	3538.12	1199.9	49.6083	74.4086	58.5463
PSOL05831-TA	169.403	0.426283	0.891948	0.477923	0.632705	0.846277	202.8	12.5837	217.345	147.053	182.7	253.936
PSOL08851-TA	735.492	-0.0923737	0.31569	-0.292609	0.769821	0.908262	684.318	985.723	608.966	808.793	575.338	749.816
PSOL05843-TA	1276.18	1.19777	0.472944	2.53258	0.0113227	0.135218	661.438	769.703	893.417	2143.79	2358.49	830.229
PSOL05832-TA	888.802	0.141941	0.640068	0.22176	0.824501	0.934182	1269.84	226.506	1037.65	822.966	878.287	1097.57
PSOL05841-TA	199.824	-0.27141	0.40052	-0.677644	0.497998	0.78225	165.36	329.273	163.259	160.341	197.316	183.398
PSOL05833-TA	620.122	-0.296502	0.24062	-1.23224	0.217858	0.599986	732.158	606.115	711.128	580.24	459.075	632.018
PSOL05853-TA	87.2604	0.734331	0.845776	0.868234	0.385266	0.718794	104	6.29185	85.1351	109.847	108.955	109.333
PSOL05845-TA	1101.42	0.373008	0.325608	1.14557	0.251972	0.631049	1101.36	641.768	1133.8	1143.65	1178.58	1409.34
PSOL05852-TA	26818.6	-4.23337	0.551863	-7.67106	1.70578e-14	5.38919e-12	35907	80437.1	36444.8	1949.78	4387.45	1785.31
PSOL05830-TA	0	NA	NA	NA	NA	NA	0	0	0	0	0	0
PSOL05850-TA	3739.12	-3.27254	0.458475	-7.13788	9.47822e-13	1.99635e-10	8766.14	5052.35	6512.33	671.484	1031.76	400.654
PSOL05842-TA	3735.3	0.317854	0.482462	0.658817	0.510013	0.788617	2432.55	3225.62	4317.85	6366.7	3770.26	2298.82
PSOL05825-TA	25.5662	0.784571	0.806503	0.972806	0.33065	0.687657	15.6	20.9728	20.0318	14.1738	67.1006	15.5183
PSOL05824-TA	14.2355	0.76018	0.702728	1.08176	0.279361	0.654399	6.23998	12.5837	13.0207	27.4617	11.2942	14.8129
PSOL05829-TA	1.22136	-0.295397	3.8285	-0.0771574	0.938498	NA	0	0	4.00636	0	3.32181	0
PSOL05827-TA	17.8935	-1.92949	0.847087	-2.27779	0.0227388	0.209756	35.3599	12.5837	37.0588	1.77173	9.30108	11.286
PSOL05828-TA	4.26516	-1.75541	1.3404	-1.30961	0.190326	NA	13.52	0	6.00953	2.65759	1.99309	1.41075
PSOL05826-TA	51.3632	-1.98267	0.81286	-2.43913	0.0147226	0.160508	117.52	48.2375	80.1271	16.8314	40.5261	4.93764
PSOL05823-TA	0	NA	NA	NA	NA	NA	0	0	0	0	0	0
PSOL05814-TA	26.5124	1.40566	0.598604	2.34822	0.0188632	0.186601	20.7999	4.19456	17.027	33.6628	43.1836	40.2065
PSOL05818-TA	1.15963	-0.50937	2.21556	-0.229906	0.818165	NA	2.07999	2.09728	0	0	0.664363	2.11613
PSOL05817-TA	1671.14	-0.397369	0.566145	-0.701885	0.482751	0.772064	916.238	3374.53	1410.24	1632.65	1038.4	1654.82
PSOL05822-TA	941.873	-0.216965	0.318209	-0.681834	0.495344	0.780479	846.558	1384.21	809.284	935.471	792.585	883.132
PSOL05820-TA	633.935	-0.157597	0.361701	-0.435711	0.663047	0.859518	562.639	958.458	486.772	603.273	530.826	661.644
PSOL05821-TA	2305.39	-1.59394	0.62012	-2.57037	0.0101591	0.124495	1537.12	5775.92	3077.88	1418.27	1448.97	574.177
PSOL05816-TA	19146.5	1.1214	0.598322	1.87423	0.0608982	0.366476	12370.8	4158.91	19644.2	30650.9	19420	28634.1
PSOL05815-TA	1199.05	-1.31427	0.411761	-3.19182	0.00141381	0.0267671	1468.48	2525.13	1138.81	539.49	705.553	816.827
PSOL05819-TA	3338.01	-0.937549	0.388422	-2.41374	0.0157897	0.166459	3306.15	6145.04	3707.88	2882.6	2292.05	1694.32
PSOL05809-TA	196.667	0.37849	0.307098	1.23247	0.217773	0.599913	159.12	218.117	138.219	198.433	207.946	258.168
PSOL05811-TA	29735.3	0.15027	0.252672	0.594722	0.552029	0.809664	27015	26836.8	30711.7	35956.3	33745	24147.2
PSOL05813-TA	929.232	1.1334	0.884772	1.28101	0.200191	0.581162	772.718	50.3348	921.462	1316.39	1065.64	1448.84
PSOL05812-TA	3631.28	-0.155351	0.611467	-0.254063	0.799447	0.921192	1612	6572.88	3296.23	4073.2	4262.55	1970.82
PSOL05810-TA	12905.2	-0.490733	0.370978	-1.32281	0.185899	0.567552	11386.9	21620.9	12231.4	12954.9	9285.13	9952.17
PSOL05800-TA	734.395	-0.106665	0.235232	-0.453448	0.650226	0.854514	899.598	671.13	712.13	790.19	682.965	650.358
PSOL05806-TA	901.781	0.114107	0.207697	0.549391	0.582737	0.82362	872.558	769.703	954.514	833.597	965.983	1014.33
PSOL05808-TA	3.94566	-2.27864	1.40359	-1.62343	0.104497	NA	4.15999	6.29185	9.0143	3.54345	0.664363	0
PSOL05802-TA	3143.91	0.176777	0.1948	0.907481	0.364152	0.706656	2818.39	3072.52	2964.7	3080.14	3081.98	3845.72
PSOL08153-TA	1915.2	-0.212269	0.265244	-0.800279	0.423549	0.739437	1827.28	2432.85	1909.03	1959.53	1942.6	1419.92
PSOL05803-TA	21.738	1.2437	0.609499	2.04052	0.0412982	0.303434	14.56	8.38913	15.0238	30.1193	18.6022	43.7334
PSOL05801-TA	1280.69	0.478612	0.279166	1.71443	0.0864494	0.430968	1171.04	851.497	1185.88	1345.63	1319.42	1810.7
PSOL05804-TA	1941.77	-0.263984	0.284558	-0.9277	0.353563	0.700754	1659.84	2720.18	1979.14	1767.3	1918.01	1606.14
PSOL05805-TA	1650.31	0.12457	0.339049	0.36741	0.713313	0.883433	1714.96	1006.7	2013.19	1749.58	1704.09	1713.36
PSOL05807-TA	832.742	0.115649	0.313317	0.369111	0.712045	0.883067	913.118	690.006	794.26	658.196	816.502	1124.37
PSOL05799-TA	1640.43	0.719564	0.913911	0.787345	0.43108	0.744122	1750.32	98.5723	1868.97	1485.59	1921.34	2717.82
PSOL05797-TA	2825.4	0.0433565	0.315845	0.137271	0.890817	0.959952	3260.39	1925.31	3161.01	2463.58	2929.84	3212.29
PSOL05798-TA	5.06508	1.50861	1.17924	1.2793	0.20079	NA	2.07999	4.19456	2.00318	1.77173	13.2873	7.05377
PSOL05795-TA	137.022	1.1453	0.966656	1.18481	0.236093	0.615584	118.56	4.19456	132.21	136.423	243.821	186.925
PSOL05792-TA	1125.15	0.235316	0.284129	0.828202	0.407556	0.730802	978.638	843.108	1277.03	1280.07	1007.84	1364.2
PSOL05794-TA	1469.02	0.779909	0.442842	1.76114	0.0782141	0.411139	1073.28	656.449	1512.4	1715.03	1360.61	2496.33
PSOL05793-TA	2992.84	-2.03821	0.621623	-3.27886	0.00104227	0.0207429	2734.15	8531.74	3176.04	845.999	1897.42	771.683
PSOL05796-TA	1202.87	1.044	0.782305	1.33452	0.182035	0.563994	814.318	1002.5	540.858	277.275	2842.81	1739.46
PSOL05791-TA	2757.69	0.954564	0.5772	1.65378	0.0981715	0.454414	1332.24	2583.85	1716.72	4867.82	4677.78	1367.73
PSOL05790-TA	8510.57	0.631909	0.567655	1.11319	0.265626	0.645392	4144.39	9609.75	6274.96	12717.4	13922.4	4394.5
PSOL05788-TA	2697.29	-0.0940086	0.292438	-0.321465	0.747858	0.898924	2295.27	3640.88	2421.84	2528.25	2363.8	2933.66
PSOL05786-TA	1537.65	0.650252	0.415237	1.56598	0.117353	0.485898	1437.28	660.644	1490.36	1768.18	1603.77	2265.67
PSOL05789-TA	13785.6	0.0933059	0.367899	0.253618	0.79979	0.921363	8954.38	16843.3	14223.6	18271.8	12157.2	12263.7
PSOL05787-TA	1696.71	0.482606	0.345185	1.39811	0.16208	0.543534	1537.12	1283.54	1425.26	1886.89	1348.66	2698.77
PSOL05784-TA	462.632	0.136376	0.183842	0.741811	0.458202	0.759288	411.839	440.429	469.745	518.23	476.348	459.201
PSOL05785-TA	3240.88	-0.578109	0.496734	-1.16382	0.244497	0.623545	3121.03	6317.01	2208.5	2320.96	2071.48	3406.27
PSOL05781-TA	1207.33	-0.211601	0.278201	-0.760602	0.446895	0.752642	1077.44	1694.6	1117.77	1133.02	1110.15	1110.97
PSOL05783-TA	0.221454	0.915697	4.05198	0.225988	0.821211	NA	0	0	0	0	1.32873	0
PSOL05782-TA	0.295288	1.27747	4.02027	0.317758	0.750668	NA	0	0	0	1.77173	0	0
PSOL05778-TA	36686.8	-0.770689	0.150262	-5.12898	2.91321e-07	1.81806e-05	46926.8	45508.9	46341.5	27862.2	24843.2	28638.3
PSOL05779-TA	1005.98	0.199757	0.625929	0.319136	0.749623	0.899253	1340.56	813.746	655.039	411.04	1868.19	947.322
PSOL05780-TA	6402.47	0.686776	0.362381	1.89517	0.0580693	0.35754	5298.79	3397.6	6021.55	7628.16	6029.09	10039.6
PSOL05772-TA	1371.97	-0.640027	0.290603	-2.20241	0.0276364	0.236783	1491.36	2200.05	1325.1	1004.57	1095.53	1115.2
PSOL05775-TA	4002.8	-0.188519	0.353731	-0.532944	0.594072	0.828931	4130.87	5736.07	2926.64	4486.01	3379.61	3357.6
PSOL05777-TA	120.666	0.796358	0.990495	0.804	0.421397	0.737028	105.04	130.032	30.0477	15.9455	286.34	156.594
PSOL05776-TA	6211.33	-2.27385	0.257991	-8.81369	1.21094e-18	1.22426e-15	11945.4	9152.54	9784.52	1702.63	2276.11	2406.75
PSOL05773-TA	243.693	0.713313	1.32605	0.537923	0.59063	0.826817	258.959	0	294.467	248.927	384.002	275.803
PSOL05774-TA	49.7875	0.885937	1.09139	0.811748	0.416936	0.735128	53.0399	0	51.081	57.5811	77.0661	59.9571
PSOL05771-TA	328.15	1.03527	0.345414	2.99718	0.00272491	0.0458249	226.719	182.464	235.373	400.41	595.933	328
PSOL09684-TA	87.2276	1.90935	0.731843	2.60896	0.00908172	0.114627	30.1599	25.1674	54.0858	69.0973	69.7581	275.097
PSOL09683-TA	544.017	0.186757	0.333987	0.559175	0.576042	0.820367	384.799	476.083	665.055	612.131	464.389	661.644
PSOL09685-TA	4663.27	-0.104175	0.192168	-0.542107	0.587745	0.825479	4130.87	5125.76	5239.31	4315.04	4544.9	4623.75
PSOL09682-TA	8.10246	0.385928	0.838693	0.460154	0.645406	0.852391	10.4	4.19456	6.00953	15.0597	7.30799	5.64302
PSOL09686-TA	5.97885	0.0482152	0.985123	0.0489433	0.960964	0.98721	4.15999	4.19456	9.0143	9.74449	6.64363	2.11613
PSOL09680-TA	6207.86	-0.519383	0.402502	-1.29039	0.196917	0.576717	10010	4146.33	7782.35	4583.45	5728.13	4996.89
PSOL09681-TA	59.56	1.3851	0.758366	1.82642	0.0677868	0.386509	60.3199	8.38913	29.0461	46.9507	120.25	92.4044
PSOL09679-TA	2279.11	0.666913	0.419163	1.59106	0.111596	0.477461	2257.83	998.306	2026.21	2417.52	2430.24	3544.52
PSOL09675-TA	1388.29	0.22967	0.365045	0.629155	0.529247	0.797658	980.718	1208.03	1644.61	2009.14	1300.82	1186.44
PSOL09674-TA	1109.84	0.302254	0.318032	0.950388	0.341915	0.695526	903.758	782.286	1294.05	1398.78	1284.88	995.287
PSOL09673-TA	25.8165	0.734417	1.06974	0.686538	0.492374	0.778771	36.3999	0	21.0334	21.2607	33.8825	42.3226
PSOL09676-TA	1137.74	-2.19362	0.620085	-3.53762	0.000403758	0.00942723	2028	2294.43	1280.03	159.455	740.764	323.768
PSOL09677-TA	8.21322	1.31068	0.828457	1.58207	0.113633	0.481088	3.11999	6.29185	5.00795	17.7173	7.97235	9.1699
PSOL09678-TA	13.4239	-0.320495	0.692754	-0.462638	0.643624	0.85189	9.35998	25.1674	11.0175	13.2879	13.9516	7.75915
PSOL10384-TA	41.9777	-0.456702	0.506537	-0.901616	0.367261	0.708333	65.5198	46.1402	34.054	27.4617	27.9032	50.7872
PSOL10385-TA	6.98848	0.556996	1.17952	0.472224	0.636767	0.848294	13.52	2.09728	1.00159	12.4021	7.97235	4.93764
PSOL10389-TA	16.5568	0.264302	0.751109	0.351882	0.724926	0.888364	27.0399	4.19456	13.0207	18.6031	14.616	21.8667
PSOL10388-TA	5.54674	-0.954259	1.02345	-0.932396	0.351132	0.699962	12.48	4.19456	5.00795	6.20104	3.98618	1.41075
PSOL10386-TA	42.2552	-1.91155	1.40376	-1.36173	0.173282	0.554392	133.12	0	67.1065	5.31518	33.8825	14.1075
PSOL10387-TA	51.6143	-1.62824	0.782914	-2.07972	0.0375512	0.286558	25.9999	159.393	49.0779	36.3204	21.2596	17.6344
PSOL10383-TA	32.7641	0.784261	1.09608	0.715517	0.47429	0.76758	37.4399	0	34.054	28.3476	32.5538	64.1893
PSOL10382-TA	0.686552	-0.0995284	3.96071	-0.0251289	0.979952	NA	0	0	2.00318	0	0	2.11613
PSOL10379-TA	1889.61	-0.398492	0.488465	-0.815804	0.414612	0.734229	1640.08	3127.05	1680.67	2276.67	1706.08	907.115
PSOL10380-TA	408.624	0.160201	0.543907	0.294538	0.768347	0.906946	493.999	159.393	502.798	579.354	395.96	320.241
PSOL10378-TA	2488.6	-0.25247	0.191385	-1.31918	0.18711	0.56866	2599.99	2736.95	2780.41	2337.79	1963.19	2513.26
PSOL10381-TA	4.12268	-4.87712	2.61127	-1.86772	0.0618017	NA	0	23.0701	1.00159	0	0.664363	0
PSOL10377-TA	2337.82	0.0305958	0.253876	0.120515	0.904075	0.965479	1930.24	2638.38	2371.76	2747.06	2330.58	2008.91
PSOL10374-TA	2630	-0.0997241	0.556973	-0.179047	0.857901	0.946359	3694.07	935.388	3531.6	2511.42	2515.94	2591.56
PSOL10376-TA	156.19	0.156787	0.699841	0.224032	0.822733	0.93347	211.119	31.4592	199.316	160.341	139.516	195.39
PSOL10375-TA	11971	0.034365	0.306303	0.112193	0.910671	0.968488	9678.22	12871	12936.5	14742.5	12696	8901.86
PSOL10373-TA	1033.69	-0.153819	0.312306	-0.492526	0.622348	0.842069	991.118	1017.18	1256.99	1274.76	922.135	739.941
PSOL10371-TA	2983.38	-0.123175	0.257641	-0.478085	0.63259	0.846277	3102.31	2846.01	3382.37	3416.77	2912.57	2240.28
PSOL10372-TA	77.3503	-0.91872	0.477491	-1.92406	0.0543474	0.345952	71.7598	148.907	84.1335	36.3204	53.149	69.8323
PSOL06461-TA	50.5845	1.59969	0.645386	2.47866	0.0131876	0.150143	32.2399	29.362	14.0222	124.021	65.7719	38.0904
PSOL06462-TA	1455.22	-0.0655208	0.328957	-0.199177	0.842124	0.940032	1632.8	1119.95	1710.71	1059.49	1720.7	1487.64
PSOL06470-TA	7.0693	0.297418	0.831575	0.357657	0.7206	0.88713	7.27998	2.09728	9.0143	9.74449	8.63671	5.64302
PSOL06472-TA	2747.44	0.633216	0.256942	2.46443	0.0137232	0.153815	2071.67	2036.46	2352.73	4069.65	3290.59	2663.5
PSOL06471-TA	1885.61	1.26069	0.867959	1.45248	0.146368	0.523444	1521.52	104.864	1703.7	3058	2297.37	2628.24
PSOL06460-TA	15.5686	0.225924	0.748186	0.301962	0.762681	0.903772	25.9999	4.19456	12.0191	16.8314	14.616	19.7506
PSOL06473-TA	39.0101	0.778029	0.936545	0.830744	0.406118	0.730366	16.64	58.7239	12.0191	15.9455	98.99	31.742
PSOL06469-TA	1180.67	0.0739461	0.164238	0.450236	0.65254	0.855388	1061.84	1157.7	1231.95	1173.77	1202.5	1256.28
PSOL06464-TA	768.076	0.415562	0.330691	1.25665	0.208882	0.591208	812.238	513.834	647.027	759.184	744.751	1131.43
PSOL06467-TA	1554.28	-1.61116	0.202071	-7.97323	1.54584e-15	7.10382e-13	2299.43	2600.63	2127.38	689.201	844.405	764.629
PSOL06466-TA	3102.07	-0.298455	0.445805	-0.669474	0.503193	0.786021	3175.11	3064.13	4025.39	4305.29	2445.52	1596.97
PSOL06468-TA	119.989	0.626366	0.627352	0.998429	0.318072	0.681334	49.9199	62.9185	169.269	210.835	93.6751	133.316
PSOL06465-TA	3767.53	-0.15512	0.155768	-0.995839	0.319328	0.681427	3846.95	4171.49	3892.17	3818.07	3340.42	3536.06
PSOL06478-TA	2718.01	0.470643	0.345257	1.36317	0.17283	0.553675	2697.75	1543.6	2592.11	2709.85	2864.73	3900.03
PSOL06463-TA	1143.1	0.16654	0.159317	1.04534	0.295868	0.665751	992.158	1109.46	1130.79	1213.63	1231.06	1181.51
PSOL06477-TA	9219.4	-0.0216266	0.176726	-0.122373	0.902603	0.96486	10190.9	8615.64	9057.37	8840.91	8680.56	9931.01
PSOL06475-TA	3666.33	0.200147	0.28045	0.713664	0.475435	0.76808	4027.91	2569.17	3637.77	3666.59	3595.53	4501.01
PSOL06479-TA	569.099	-0.549156	0.302562	-1.81502	0.0695207	0.390909	600.079	834.718	594.944	519.116	510.231	355.51
PSOL06474-TA	3494.11	0.57541	0.437952	1.31387	0.188891	0.569405	3221.91	1398.89	3796.02	4387.68	3890.51	4269.65
PSOL06476-TA	41.7165	-0.965119	1.21816	-0.792275	0.4282	0.743194	20.7999	136.323	9.0143	3.54345	53.8134	26.8043
PSOL06480-TA	5.15454	-0.551411	1.18845	-0.463973	0.642667	NA	1.04	8.38913	9.0143	7.0869	3.98618	1.41075
PSOL00521-TA	3.82927	1.02093	1.21928	0.837322	0.402411	NA	2.07999	0	5.00795	7.0869	5.97926	2.82151
PSOL00526-TA	3.52351	1.87495	1.24628	1.50443	0.13247	NA	3.11999	0	1.00159	5.31518	4.65054	7.05377
PSOL00522-TA	254.474	0.487214	0.429371	1.13472	0.256494	0.63509	246.479	142.615	245.389	188.689	393.303	310.366
PSOL00523-TA	3839.4	0.710107	0.516758	1.37416	0.169393	0.551372	3058.63	1266.76	4412	4845.67	3795.5	5657.83
PSOL00528-TA	649.86	0.417318	0.309459	1.34854	0.177485	0.56004	544.959	408.97	713.131	838.912	730.135	663.055
PSOL00525-TA	10.4958	-0.343724	0.738665	-0.465332	0.641694	0.851005	17.68	10.4864	7.01112	7.0869	7.30799	13.4022
PSOL00527-TA	3401.89	0.121786	0.246817	0.493429	0.62171	0.841767	3685.75	2822.94	3265.18	2900.31	3761.62	3975.51
PSOL00524-TA	1.97209	0.304109	1.97486	0.15399	0.877618	NA	3.11999	0	2.00318	1.77173	0	4.93764
PSOL00529-TA	1613.3	0.506045	0.248105	2.03964	0.0413861	0.30346	1384.24	1122.05	1491.37	1627.33	1846.26	2208.54
PSOL00530-TA	8143.3	-0.290146	0.394652	-0.735195	0.462221	0.761207	11717.7	5922.73	9236.65	5462.23	6994.41	9526.12
PSOL00533-TA	597.783	0.979147	0.842808	1.16177	0.24533	0.624177	514.799	44.0429	647.027	784.874	656.39	939.563
PSOL00532-TA	1873.66	0.42023	0.314525	1.33608	0.181524	0.563242	1492.4	1233.2	2080.3	2351.08	1757.24	2327.74
PSOL00531-TA	4586.81	-0.984962	0.275001	-3.58166	0.000341414	0.00817937	6358.54	7330	4596.29	3042.94	3395.56	2797.53
PSOL00534-TA	6.78279	0.913977	0.91608	0.997704	0.318423	0.681334	4.15999	6.29185	4.00636	5.31518	15.2803	5.64302
PSOL00537-TA	0.173333	-1.76035	4.08047	-0.431409	0.666171	NA	1.04	0	0	0	0	0
PSOL00536-TA	2556.03	0.496333	0.673845	0.736569	0.461384	0.761023	2787.19	505.445	3067.87	2375	2974.35	3626.34
PSOL00535-TA	733.052	0.0646221	0.218499	0.295755	0.767417	0.906296	749.838	635.477	763.211	647.566	771.989	830.229
PSOL00538-TA	119.81	1.11309	0.506919	2.1958	0.0281062	0.23959	93.5998	33.5565	98.1557	120.477	184.028	189.041
PSOL00539-TA	40666.8	-4.16594	0.506661	-8.22234	1.99575e-16	1.34514e-13	67996.1	117379	45750.6	3977.52	6153.33	2744.62
PSOL00542-TA	369.902	-0.281189	0.38244	-0.735248	0.462188	0.761207	517.919	241.187	456.725	292.335	373.372	337.876
PSOL00540-TA	1043.43	0.416082	0.293783	1.41629	0.156691	0.537544	752.958	767.605	1159.84	1337.65	1197.18	1045.37
PSOL00541-TA	1684.14	0.199962	0.245708	0.813819	0.415748	0.734432	1756.56	1273.05	1670.65	1874.49	1559.26	1970.82
PSOL00544-TA	2727.95	0.652143	0.588611	1.10794	0.267889	0.645924	3272.87	843.108	2247.57	2448.52	2668.08	4887.56
PSOL00545-TA	2947.99	0.351851	0.232489	1.51341	0.130175	0.507115	2927.59	2166.49	2674.24	3254.66	2950.43	3714.52
PSOL00543-TA	4.23597	-2.98637	1.47845	-2.01994	0.0433894	NA	12.48	0	10.0159	0.885863	1.32873	0.705377
PSOL00547-TA	1983.34	-0.491902	0.456029	-1.07866	0.280737	0.654881	1693.12	3680.73	1582.51	1823.99	1888.78	1230.88
PSOL08780-TA	15367.1	-1.50215	0.188797	-7.95642	1.77084e-15	7.78398e-13	22705.2	22453.5	22987.5	6841.52	8553	8662.03
PSOL08779-TA	4237.31	-0.0579827	0.128814	-0.450126	0.652619	0.855388	4327.43	4190.37	4448.06	4207.85	4089.82	4160.32
PSOL08781-TA	34.0838	1.62318	1.04138	1.55868	0.119071	0.488414	32.2399	2.09728	15.0238	11.5162	84.3741	59.2517
PSOL08782-TA	78.1527	-0.417738	0.860675	-0.485361	0.62742	0.843937	84.2398	113.253	71.1128	10.6304	138.187	51.4925
PSOL08785-TA	2001.99	2.29687	2.4993	0.919006	0.358092	0.703277	2024.88	2.09728	4.00636	11.5162	4198.77	5770.69
PSOL08784-TA	2407.77	0.276429	0.19006	1.45443	0.145827	0.522542	2038.39	2244.09	2251.57	2569	2371.11	2972.46
PSOL08783-TA	9647.91	0.0176242	0.218828	0.0805389	0.935809	0.977643	8269.02	11340	9160.53	10400	9243.94	9473.92
PSOL08794-TA	6.79165	0.360711	1.01113	0.35674	0.721287	0.88713	10.4	2.09728	5.00795	2.65759	9.30108	11.286
PSOL08790-TA	528.883	0.875813	0.982308	0.891587	0.372614	0.71145	304.719	627.087	188.299	69.0973	1487.51	496.586
PSOL08793-TA	21.7458	3.19874	1.80319	1.77393	0.0760748	0.408019	12.48	0	0	1.77173	59.7926	56.4302
PSOL08791-TA	131.859	2.81157	1.35917	2.0686	0.0385837	0.292276	76.9598	0	21.0334	28.3476	314.244	350.573
PSOL08788-TA	685.001	0.725398	0.439554	1.6503	0.0988808	0.455022	629.198	270.549	647.027	742.353	760.695	1060.18
PSOL08786-TA	3806.96	0.173249	0.52088	0.332609	0.739429	0.895868	4655.03	1394.69	4684.43	4384.13	4073.87	3649.62
PSOL08789-TA	825.944	0.753722	0.909118	0.829069	0.407065	0.730539	916.238	48.2375	879.395	940.786	836.433	1334.57
PSOL08787-TA	3432.47	0.39569	0.500218	0.791034	0.428924	0.743847	3841.75	1304.51	3745.94	3489.41	3305.2	4908.02
PSOL08792-TA	948.382	0.388496	0.312593	1.24282	0.213935	0.596506	765.438	679.519	1017.61	1285.39	827.131	1115.2
PSOL12103-TA	17.7255	-0.155976	1.27964	-0.12189	0.902986	0.965031	12.48	0	43.0683	31.0052	10.6298	9.1699
PSOL12100-TA	1.6322	-0.232023	2.67132	-0.0868569	0.930785	NA	5.19999	0	0	1.77173	0	2.82151
PSOL12102-TA	172.453	0.838767	0.811979	1.03299	0.301608	0.670714	175.76	16.7783	177.281	227.667	150.146	287.089
PSOL12101-TA	864.584	0.648684	0.881505	0.735883	0.461802	0.761138	956.798	60.8212	1001.59	950.531	890.246	1327.52
PSOL01589-TA	1903.69	-0.621511	0.248512	-2.50093	0.0123867	0.143777	2271.35	2732.76	1920.05	1546.72	1303.48	1647.76
PSOL01579-TA	22.1416	-0.316274	0.524568	-0.602923	0.54656	0.806667	29.1199	16.7783	27.0429	23.9183	22.5883	13.4022
PSOL01584-TA	377.232	-0.0569835	0.292922	-0.194535	0.845757	0.940888	412.879	459.305	283.45	389.78	389.981	328
PSOL01582-TA	2365.52	-0.0515297	0.207158	-0.248746	0.803558	0.92308	2269.27	2814.55	2142.4	2301.47	2455.48	2209.95
PSOL01581-TA	1292.91	0.3444	0.385538	0.893297	0.371698	0.710237	1036.88	914.415	1465.32	1845.25	1554.61	940.973
PSOL01580-TA	842.473	0.160786	0.203196	0.791283	0.428779	0.743815	886.078	681.617	816.295	920.411	839.09	911.347
PSOL01583-TA	2950.19	0.445471	0.284477	1.56593	0.117365	0.485898	2211.03	2135.03	3146.99	3854.39	2839.49	3514.19
PSOL01585-TA	0	NA	NA	NA	NA	NA	0	0	0	0	0	0
PSOL01576-TA	2004.91	-0.180148	0.34928	-0.515771	0.606014	0.834533	1496.56	2764.22	2130.38	2333.36	1675.52	1629.42
PSOL01578-TA	2522.15	0.89611	0.59695	1.50115	0.133317	0.510987	2512.63	568.364	2206.5	2833.87	2832.18	4179.36
PSOL01577-TA	3.53499	-0.523737	1.28234	-0.408424	0.682963	NA	3.11999	2.09728	7.01112	6.20104	0.664363	2.11613
PSOL01575-TA	181.834	0.582305	0.461741	1.26111	0.20727	0.589097	169.52	117.448	149.237	203.748	326.202	124.852
PSOL01571-TA	2982.14	-0.101665	0.235042	-0.432538	0.66535	0.861034	2777.83	3135.44	3348.31	3050.03	3240.76	2340.44
PSOL01574-TA	601.49	0.904707	0.771759	1.17227	0.24109	0.620094	519.999	67.113	668.06	653.767	696.252	1003.75
PSOL01573-TA	1794.49	0.0552962	0.154989	0.356775	0.72126	0.88713	1748.24	1784.79	1747.77	1839.94	1951.9	1694.32
PSOL01572-TA	1089.08	0.726794	0.618543	1.17501	0.23999	0.619524	1035.84	232.798	1190.89	1235.78	1541.99	1297.19
PSOL01568-TA	1283.94	-0.198574	0.335603	-0.591692	0.554057	0.810529	1036.88	1795.27	1286.04	1368.66	1283.55	933.214
PSOL01570-TA	409.656	-1.67502	0.486063	-3.44609	0.000568764	0.0124247	440.959	973.139	458.728	161.227	275.046	148.835
PSOL01569-TA	3499.38	-0.23514	0.363332	-0.647177	0.517517	0.790915	4945.19	2661.45	3743.94	2378.54	3638.71	3628.46
PSOL01566-TA	0.93422	-1.48973	3.96016	-0.376178	0.706784	NA	0	4.19456	0	0	0	1.41075
PSOL01564-TA	1816.33	-0.605641	0.435893	-1.38943	0.164703	0.545509	1491.36	3286.44	1799.86	1695.54	1609.75	1015.04
PSOL01563-TA	2282.48	0.0231408	0.164769	0.140444	0.888309	0.959277	2101.83	2260.87	2429.85	2260.72	2441.53	2200.07
PSOL01565-TA	885.435	-0.0375761	0.165665	-0.226819	0.820564	0.932229	877.758	952.166	862.368	913.324	891.575	815.416
PSOL01567-TA	3495.49	-0.415099	0.434665	-0.954984	0.339586	0.69336	2531.35	6277.17	3178.04	3465.5	2663.43	2857.48
PSOL01562-TA	560.979	0.693124	0.573159	1.2093	0.226546	0.607366	563.679	146.81	573.911	752.983	544.113	784.38
PSOL01561-TA	435.615	-1.15826	0.400156	-2.89452	0.00379737	0.0597997	491.919	899.734	414.658	294.992	281.025	231.364
PSOL01557-TA	557.529	-1.26957	0.501331	-2.5324	0.0113284	0.135218	523.119	1354.84	487.774	318.025	369.386	292.026
PSOL01560-TA	5.99668	-1.7822	1.20032	-1.48477	0.137604	0.514531	12.48	6.29185	9.0143	3.54345	4.65054	0
PSOL01559-TA	62.954	0.592684	0.811259	0.730573	0.46504	0.762373	15.6	79.6967	56.089	72.6407	126.893	26.8043
PSOL01558-TA	207.258	0.0176659	0.9468	0.0186585	0.985114	0.995257	47.8399	226.506	343.545	406.611	176.72	42.3226
PSOL05031-TA	4239.63	0.32118	0.255851	1.25534	0.209356	0.591722	3476.71	3089.3	4740.52	4812.89	4519.66	4798.68
PSOL05036-TA	868.364	-0.0647966	0.273354	-0.237043	0.812624	0.928319	812.238	1140.92	713.131	875.232	849.72	818.943
PSOL05030-TA	2425.49	0.221441	0.717748	0.308522	0.757685	0.902394	3009.75	429.943	3278.2	2297.93	2629.55	2907.57
PSOL05024-TA	4767.45	-0.29529	0.237729	-1.24213	0.214189	0.596506	5473.51	5056.55	5230.3	4720.76	4768.13	3355.48
PSOL05028-TA	2026.4	0.402991	0.178522	2.25737	0.0239848	0.217119	1597.44	1774.3	1863.96	2454.73	2112.01	2355.96
PSOL05026-TA	106.618	0.263713	0.440431	0.598761	0.549332	0.808385	85.2798	102.767	103.164	73.5266	173.399	101.574
PSOL05027-TA	4.30362	1.26769	1.24912	1.01487	0.310167	NA	2.07999	0	5.00795	6.20104	2.65745	9.87528
PSOL05021-TA	2.75806	1.09472	1.69901	0.644326	0.519364	NA	0	0	5.00795	2.65759	4.65054	4.23226
PSOL05022-TA	1.03075	3.10804	3.64794	0.852001	0.394214	NA	0	0	0	2.65759	0	3.52689
PSOL05025-TA	568	-0.250285	0.638994	-0.391686	0.69529	0.876852	257.919	1122.05	472.75	655.538	599.255	300.491
PSOL05019-TA	19.313	1.31069	0.636574	2.05897	0.0394969	0.296227	7.27998	14.681	12.0191	15.9455	28.5676	37.385
PSOL05018-TA	4.7925	1.75019	1.52101	1.15067	0.249867	NA	6.23998	0	0	8.85863	7.30799	6.3484
PSOL05020-TA	1.37787	-0.793578	1.98724	-0.399337	0.689645	NA	2.07999	0	3.00477	1.77173	0	1.41075
PSOL05029-TA	46.0702	0.36707	0.918251	0.39975	0.689341	0.873666	41.5999	56.6266	23.0365	8.85863	109.62	36.6796
PSOL05017-TA	10.7864	-0.765776	0.848173	-0.902853	0.366604	0.708333	7.27998	27.2647	7.01112	5.31518	7.97235	9.87528
PSOL05015-TA	13.3043	0.909851	0.723593	1.25741	0.208606	0.590759	13.52	2.09728	11.0175	19.489	13.9516	19.7506
PSOL05016-TA	6.57386	-0.0128417	0.80492	-0.015954	0.987271	0.99594	7.27998	4.19456	8.01271	7.0869	8.63671	4.23226
PSOL05007-TA	668.335	0.224283	0.251068	0.893318	0.371687	0.710237	517.919	604.017	727.154	720.206	634.466	806.246
PSOL05012-TA	7692.8	-0.263388	0.263942	-0.997902	0.318327	0.681334	10570.5	7554.41	7053.19	7581.21	6303.47	7093.98
PSOL05013-TA	3193.59	1.26509	0.608312	2.07967	0.0375558	0.286558	2405.51	614.504	2608.14	4688.87	3076.66	5767.87
PSOL05014-TA	12408.8	0.44324	0.225786	1.96309	0.0496353	0.334542	9422.38	9995.65	12133.2	15515.9	12281.4	15104.2
PSOL05010-TA	6069.46	-3.11751	0.46598	-6.69023	2.2282e-11	3.3128e-09	11765.5	15027	5862.3	1042.66	1701.43	1017.86
PSOL05009-TA	3739.37	-3.39976	0.454166	-7.48572	7.11567e-14	1.89314e-11	7454.7	9098.01	3942.25	502.284	902.869	536.087
PSOL05008-TA	1660.36	0.25379	0.240176	1.05668	0.290657	0.661401	1218.88	1705.09	1621.57	1995.85	1753.25	1667.51
PSOL05011-TA	1535.43	0.475673	0.172073	2.76436	0.00570339	0.0818562	1302.08	1153.51	1395.21	1781.47	1739.3	1841.03
PSOL05001-TA	1227.2	0.486833	0.298762	1.6295	0.103207	0.462717	1010.88	773.897	1279.03	1476.73	1215.12	1607.55
PSOL05004-TA	3279.52	-0.292996	0.295604	-0.991178	0.321598	0.681916	3312.39	3129.15	4391.97	2396.26	3664.62	2782.71
PSOL05005-TA	11156.6	0.273771	0.300504	0.911039	0.362275	0.706517	9548.22	11400.8	9355.84	10487.7	9963.45	16183.5
PSOL05006-TA	25028.3	0.424238	0.232296	1.82629	0.0678071	0.386509	20736.5	19519.4	23866.9	26100.2	25713.5	34233.4
PSOL05003-TA	602.598	-0.422489	0.367267	-1.15036	0.249996	0.629769	521.039	1008.79	542.861	548.349	469.04	525.506
PSOL05002-TA	95.0561	0.772177	0.718304	1.075	0.282374	0.655824	59.2799	16.7783	133.211	117.82	138.852	104.396
PSOL04998-TA	3349.28	-1.01587	0.312148	-3.25445	0.00113611	0.0222746	3783.51	6033.88	3630.76	1932.95	2356.49	2358.08
PSOL04996-TA	977.592	-0.480503	0.426985	-1.12534	0.260446	0.639414	817.438	1763.81	837.328	838.026	948.71	660.233
PSOL05000-TA	1681.72	0.367791	0.264471	1.39067	0.164327	0.545126	1625.52	1172.38	1605.55	1573.29	2036.27	2077.34
PSOL04995-TA	1977.36	-0.071137	0.257659	-0.27609	0.782479	0.914601	1717.04	2466.4	1897.01	2064.06	1653.6	2066.05
PSOL04999-TA	320.881	1.18993	0.692921	1.71726	0.0859316	0.429604	216.319	48.2375	320.508	521.773	293.648	524.801
PSOL04997-TA	60.7767	0.988122	0.940718	1.05039	0.293538	0.663464	51.9999	2.09728	67.1065	71.7549	63.7788	107.923
PSOL09500-TA	877.782	1.04054	0.387802	2.68319	0.00729241	0.0980402	472.159	448.818	800.27	1383.72	1318.1	843.631
PSOL07293-TA	11.9576	-1.55228	0.806395	-1.92496	0.0542347	0.345952	17.68	25.1674	11.0175	4.42931	10.6298	2.82151
PSOL01962-TA	8984.78	-0.141207	0.335962	-0.420306	0.674262	0.865295	6920.14	12413.8	8940.18	10259.2	8279.29	7096.1
PSOL01961-TA	4895.13	1.11535	0.755328	1.47665	0.13977	0.51704	5911.35	1247.88	2115.36	2620.38	6282.88	11192.9
PSOL01959-TA	0.147644	0.163201	4.08047	0.0399956	0.968097	NA	0	0	0	0.885863	0	0
PSOL01958-TA	0	NA	NA	NA	NA	NA	0	0	0	0	0	0
PSOL01957-TA	6.15129	0.910794	1.0851	0.839364	0.401265	0.728198	5.19999	0	7.01112	5.31518	5.97926	13.4022
PSOL01956-TA	0.333863	-2.46979	4.04236	-0.610977	0.541215	NA	0	0	2.00318	0	0	0
PSOL01951-TA	3498.6	0.340549	0.46202	0.737086	0.46107	0.760675	4241.11	1713.48	3306.25	5169.01	2759.76	3801.98
PSOL01953-TA	5720.17	-0.105217	0.524142	-0.200742	0.840901	0.940032	8106.78	2439.14	7238.48	6208.13	4164.22	6164.29
PSOL01955-TA	3.64471	-0.419132	1.89236	-0.221487	0.824714	NA	10.4	0	2.00318	0	6.64363	2.82151
PSOL01952-TA	218.077	0.852925	0.608764	1.40108	0.161191	0.543534	101.92	220.215	145.23	273.732	453.095	114.271
PSOL01954-TA	19.8494	1.96743	0.744285	2.64338	0.00820829	0.106666	6.23998	10.4864	8.01271	25.69	53.149	15.5183
PSOL01943-TA	362.921	0.679001	0.388353	1.74841	0.080393	0.415196	252.719	224.409	358.569	624.533	355.434	361.859
PSOL01942-TA	884.93	0.413446	0.218975	1.8881	0.0590132	0.36028	748.798	845.205	685.087	930.156	941.402	1158.93
PSOL01944-TA	2376.31	-0.270396	0.18589	-1.45461	0.145779	0.522542	2637.43	2866.98	2292.64	2200.48	2230.27	2030.08
PSOL06227-TA	2485.42	0.223084	0.188224	1.18521	0.235936	0.615502	2179.83	2229.41	2470.92	2678.85	2393.03	2960.47
PSOL01945-TA	370.597	0.0825031	0.2234	0.369306	0.7119	0.883067	335.919	379.608	365.58	328.655	380.015	433.807
PSOL01947-TA	1419.35	-0.119561	0.25193	-0.47458	0.635086	0.847717	1788.8	1304.51	1340.13	1221.6	1552.62	1308.47
PSOL01946-TA	649.789	-0.11664	0.245507	-0.4751	0.634716	0.847685	693.678	784.384	551.876	634.278	558.065	676.457
PSOL01948-TA	815.616	0.0142299	0.225498	0.0631042	0.949684	0.982698	843.438	683.714	905.436	779.559	766.674	914.874
PSOL01940-TA	995.145	-0.895308	0.606595	-1.47596	0.139956	0.517054	630.238	2499.96	754.197	808.793	624.501	653.179
PSOL01949-TA	983.519	-0.375438	0.361834	-1.0376	0.299458	0.668485	800.798	1570.86	962.527	984.194	847.727	735.003
PSOL09087-TA	417.083	0.189434	0.294452	0.643344	0.520001	0.792575	465.919	299.911	401.637	377.378	518.203	439.45
PSOL01950-TA	0	NA	NA	NA	NA	NA	0	0	0	0	0	0
PSOL01941-TA	975.676	0.0626395	0.209546	0.298929	0.764994	0.905313	1006.72	1036.06	822.305	954.074	938.744	1096.16
PSOL01939-TA	2632.43	0.231737	0.224462	1.03241	0.301879	0.670714	2456.47	2107.77	2698.28	2542.43	2726.54	3263.08
PSOL01933-TA	6014.38	0.430538	0.366615	1.17436	0.240252	0.619524	5407.99	3273.86	6686.61	5977.8	6482.19	8257.85
PSOL01934-TA	927.948	0.699619	0.636797	1.09865	0.27192	0.648358	844.478	192.95	1082.72	975.335	1133.4	1338.81
PSOL01937-TA	1023.17	0.0769372	0.310135	0.248076	0.804076	0.923249	807.038	1138.82	1042.65	1269.44	1100.18	780.853
PSOL01938-TA	26267.1	0.101112	0.268739	0.376245	0.706734	0.881749	23710.9	24339	27990.4	31871.6	29221.3	20469.3
PSOL01936-TA	1622.61	0.0984148	0.230116	0.427675	0.668888	0.862432	1610.96	1677.83	1414.24	1555.57	1480.86	1996.22
PSOL01935-TA	182.896	1.47362	1.04096	1.41563	0.156883	0.538021	184.08	39.8484	66.1049	23.0324	538.134	246.177
PSOL01927-TA	647.426	1.16187	0.577194	2.01297	0.0441181	0.315218	578.239	371.219	250.397	387.122	1322.75	974.831
PSOL01932-TA	317.989	-0.5787	0.180013	-3.21477	0.00130551	0.0249032	382.719	367.024	392.623	245.384	269.067	251.114
PSOL01930-TA	49.6686	0.296083	0.799535	0.370319	0.711145	0.882602	61.3598	6.29185	65.1033	46.9507	71.7512	46.5549
PSOL01931-TA	0.284494	-0.798572	4.08047	-0.195706	0.844841	NA	0	0	1.00159	0	0	0.705377
PSOL01929-TA	284.263	0.27517	0.602773	0.456508	0.648025	0.853838	271.439	88.0859	410.652	369.405	338.161	227.837
PSOL01928-TA	195.998	-0.0518815	0.533406	-0.0972645	0.922516	0.974227	219.439	90.1831	287.456	236.525	212.596	129.789
PSOL01926-TA	202.62	-0.339174	0.603327	-0.562174	0.573998	0.820326	265.199	205.534	208.331	65.5538	161.44	309.661
PSOL01922-TA	22.7785	0.709928	0.707685	1.00317	0.315779	0.680466	24.9599	12.5837	14.0222	11.5162	30.5607	43.028
PSOL01925-TA	5.04977	-0.0121622	1.18417	-0.0102706	0.991805	NA	5.19999	8.38913	2.00318	0.885863	4.65054	9.1699
PSOL01924-TA	3736.81	-0.75211	0.261445	-2.87674	0.0040181	0.0627867	5924.87	3909.33	4232.72	2647.84	2703.29	3002.79
PSOL01915-TA	6021.61	-0.112504	0.288927	-0.389386	0.696991	0.87723	4930.63	8070.34	5770.15	6384.41	5154.79	5819.36
PSOL01923-TA	2337.35	0.322754	0.264459	1.22043	0.222303	0.603974	1806.48	1824.64	2598.12	2863.11	2300.69	2631.06
PSOL01916-TA	21120.7	0.148026	0.297728	0.497185	0.619059	0.840826	16447.6	20884.7	22782.1	25319.7	16462.9	24827.2
PSOL01919-TA	78516.5	-0.0519656	0.253737	-0.204801	0.837728	0.939065	69929.4	86741.5	83120.9	90673.4	79082.4	61551.2
PSOL01918-TA	1124.83	0.037031	0.232404	0.159339	0.873401	0.95457	1044.16	975.236	1310.08	1113.53	1037.73	1268.27
PSOL01917-TA	151.742	0.583065	1.27895	0.455893	0.648467	0.853895	172.64	0	191.304	128.45	197.98	220.078
PSOL01921-TA	249.081	0.0243918	0.484412	0.0503535	0.959841	0.986779	156	398.484	188.299	269.302	184.028	298.375
PSOL01920-TA	2566.93	-0.0597844	0.369818	-0.161659	0.871574	0.953535	1827.28	3764.62	2270.6	2770.98	2152.53	2615.54
PSOL01914-TA	293.239	1.18886	0.695522	1.7093	0.0873946	0.431461	299.519	77.5994	158.251	198.433	308.264	717.369
PSOL01912-TA	1781.34	-0.301559	0.306575	-0.983639	0.325293	0.68425	1764.88	2617.41	1520.41	1773.5	1486.84	1525.03
PSOL01913-TA	186.564	1.00979	0.834383	1.21022	0.226195	0.607366	203.839	121.642	46.0731	54.0376	336.167	357.626
PSOL01911-TA	219.89	1.17549	0.795016	1.47857	0.139254	0.516423	230.879	98.5723	75.1192	67.3256	395.296	452.147
PSOL01908-TA	2380.27	0.631886	0.398903	1.58406	0.113181	0.48094	2293.19	1161.89	2144.4	2354.62	2532.55	3794.93
PSOL01909-TA	115.28	0.865701	0.745712	1.1609	0.245681	0.624177	99.8398	14.681	129.205	120.477	134.201	193.273
PSOL01910-TA	405.042	0.708985	0.792551	0.89456	0.371022	0.709703	475.279	50.3348	395.628	354.345	411.905	742.762
PSOL01907-TA	4474.59	-0.0392856	0.332728	-0.118071	0.906011	0.966517	3766.87	6050.66	3791.01	5185.84	4561.51	3491.62
PSOL01903-TA	2.57312	1.52524	1.62814	0.9368	0.348862	NA	2.07999	2.09728	0	0.885863	3.32181	7.05377
PSOL01906-TA	0.425302	0.138753	3.33826	0.0415644	0.966846	NA	0	0	1.00159	0.885863	0.664363	0
PSOL01904-TA	4050.47	0.771777	0.540957	1.42669	0.15367	0.534803	1406.08	4072.92	3498.55	7051.47	5225.88	3047.94
PSOL01905-TA	2438.75	1.38861	0.449685	3.08796	0.00201535	0.0358088	922.478	983.625	2136.39	4181.27	3661.3	2747.44
PSOL01902-TA	56.1676	0.697746	0.599717	1.16346	0.244644	0.623638	57.1999	12.5837	57.0906	73.5266	72.4155	64.1893
PSOL01901-TA	10.1747	0.704499	0.717712	0.981591	0.326301	0.684989	11.44	4.19456	7.01112	13.2879	15.9447	9.1699
PSOL01900-TA	3223.27	0.0410912	0.592381	0.0693661	0.944698	0.981371	4269.19	1168.19	4093.49	2231.49	2934.49	4642.79
PSOL01896-TA	369.973	1.42574	0.730473	1.9518	0.050962	0.339188	356.719	90.1831	154.245	236.525	405.926	976.242
PSOL01899-TA	0.110727	0.163201	4.08047	0.0399956	0.968097	NA	0	0	0	0	0.664363	0
PSOL01898-TA	1349.16	-1.88991	0.533781	-3.54061	0.000399201	0.00934241	2256.79	2955.07	1163.85	320.682	848.391	550.194
PSOL01897-TA	1731.24	-0.11984	0.321584	-0.372655	0.709405	0.882344	1466.4	2290.23	1654.63	1628.22	2040.92	1307.06
PSOL01895-TA	966.054	0.965483	0.469227	2.0576	0.0396283	0.296751	723.838	308.301	928.473	1467.87	1167.29	1200.55
PSOL01894-TA	855.285	0.0587865	0.312085	0.188367	0.850589	0.943129	686.398	989.917	838.33	1088.73	860.35	667.992
PSOL01893-TA	3446.77	0.135516	0.751176	0.180405	0.856834	0.945759	2568.79	3481.49	3805.04	694.516	6624.36	3506.43
PSOL03399-TA	2651.46	0.420099	0.274272	1.53169	0.125599	0.499144	2182.95	1950.47	2669.23	3073.06	2434.89	3598.13
PSOL01892-TA	2711.16	0.825873	0.390465	2.1151	0.0344212	0.272512	1989.52	1854	2023.21	3035.85	2224.29	5140.08
PSOL01891-TA	98.6954	0.338198	0.591029	0.572219	0.567174	0.816362	112.32	102.767	47.0747	51.38	125.565	153.067
PSOL01888-TA	4.65683	-0.0587831	1.9245	-0.0305446	0.975633	NA	0	4.19456	10.0159	7.0869	6.64363	0
PSOL01886-TA	17.0383	1.30677	1.5069	0.867195	0.385835	0.718794	27.0399	0	2.00318	3.54345	25.9101	43.7334
PSOL01887-TA	11.0667	1.0055	0.997172	1.00835	0.313288	0.679938	6.23998	0	15.0238	11.5162	15.2803	18.3398
PSOL01889-TA	0.235126	0.990193	4.04481	0.244806	0.806607	NA	0	0	0	0	0	1.41075
PSOL01890-TA	0	NA	NA	NA	NA	NA	0	0	0	0	0	0
PSOL01884-TA	6.8635	0.701733	1.29053	0.543756	0.58661	0.824983	6.23998	0	9.0143	1.77173	8.63671	15.5183
PSOL01885-TA	1760.77	0.437057	0.277368	1.57573	0.115088	0.482126	1497.6	1484.88	1505.39	2344.88	1466.91	2264.97
PSOL01883-TA	4992.61	-0.452286	0.329879	-1.37106	0.170355	0.552547	6246.22	7264.99	3797.02	3872.99	4475.15	4299.27
PSOL01882-TA	832.434	0.522416	0.446319	1.1705	0.2418	0.620094	856.958	333.468	857.36	966.476	885.595	1094.75
PSOL01881-TA	2476.53	0.0380062	0.287578	0.13216	0.894858	0.961908	1904.24	2420.26	3006.77	2942.84	2226.28	2358.78
PSOL01880-TA	33.6466	0.742656	0.83171	0.892927	0.371896	0.710482	38.4799	25.1674	12.0191	11.5162	73.0799	41.6173
PSOL01875-TA	102903	-0.138666	0.19344	-0.716843	0.473471	0.767114	105069	118889	99579	92888	91088.1	109907
PSOL01879-TA	8421.22	-0.428573	0.384983	-1.11323	0.265611	0.645392	7188.46	14095.8	7706.23	8650.45	6904.72	5981.6
PSOL01876-TA	13263.7	0.236599	0.283713	0.833938	0.404316	0.730366	13060.3	9525.86	13947.1	15984.5	15564	11500.5
PSOL01878-TA	1094.25	-0.159815	0.331155	-0.482599	0.629381	0.844501	857.998	1442.93	1164.85	1203.89	1100.18	795.666
PSOL01877-TA	1731.3	-1.41116	0.722332	-1.95361	0.0507471	0.338655	2341.03	3718.48	1490.36	224.123	1296.84	1316.94
PSOL01873-TA	309528	-0.252575	0.264331	-0.955526	0.339312	0.69336	293743	415931	299988	319678	284309	243516
PSOL01874-TA	490.221	-0.0504969	1.01445	-0.0497776	0.9603	0.986916	821.598	25.1674	649.03	250.699	583.975	610.857
PSOL01869-TA	6481.93	-0.298887	0.269693	-1.10825	0.267755	0.645924	6386.62	8867.31	6200.84	6775.96	5180.04	5480.78
PSOL01870-TA	6174.05	-0.377541	0.40156	-0.940186	0.347122	0.698037	8543.58	7755.75	4633.35	3882.74	4962.79	7266.09
PSOL01872-TA	901.709	-1.11468	0.356323	-3.12828	0.00175834	0.031858	1050.4	1723.97	928.473	486.339	672.999	548.078
PSOL01871-TA	12.8027	1.0695	0.965178	1.10809	0.267824	0.645924	4.15999	4.19456	16.0254	6.20104	16.6091	29.6258
PSOL00884-TA	27.043	-1.65232	1.35279	-1.22142	0.221927	0.603626	3.11999	115.351	5.00795	8.85863	6.64363	23.2774
PSOL00882-TA	3344.48	-0.0373023	0.382191	-0.0976011	0.922249	0.974227	2763.27	2399.29	4998.93	3745.43	3246.74	2913.21
PSOL00881-TA	1513.67	0.108594	0.205422	0.528639	0.597056	0.830469	1305.2	1665.24	1402.22	1636.19	1647.62	1425.57
PSOL00880-TA	1397.36	0.160242	0.189133	0.847246	0.396858	0.725494	1208.48	1363.23	1388.2	1547.6	1312.12	1564.53
PSOL00883-TA	4703.59	-0.519945	0.320229	-1.62367	0.104447	0.465796	4325.35	7164.32	5138.15	4609.14	3851.31	3133.29
PSOL00885-TA	1188.15	0.254711	0.405941	0.627458	0.530359	0.798738	1415.44	604.017	1228.95	1355.37	1098.86	1426.27
PSOL00886-TA	3.74741	0.741671	1.7719	0.418573	0.675528	NA	5.19999	0	3.00477	0	8.63671	5.64302
PSOL00889-TA	146.34	0.637658	0.58095	1.09761	0.272373	0.648683	121.68	39.8484	180.286	184.259	148.817	203.149
PSOL00888-TA	0	NA	NA	NA	NA	NA	0	0	0	0	0	0
PSOL00887-TA	180.509	0.527249	0.490366	1.07521	0.282279	0.655824	158.08	73.4049	210.334	224.123	156.125	260.99
PSOL03966-TA	2229.17	0.0834907	0.216544	0.385561	0.699822	0.877553	1852.24	2090.99	2550.05	2399.8	2251.52	2230.4
PSOL00891-TA	12649.2	-2.28413	0.480951	-4.74918	2.04241e-06	0.000103763	18858.3	30312	13797.9	2668.22	6221.76	4036.87
PSOL00890-TA	92.6835	0.548515	0.662632	0.827782	0.407794	0.730853	95.6798	62.9185	67.1065	43.4073	207.281	79.7076
PSOL00897-TA	175.375	-0.794932	0.344802	-2.30547	0.02114	0.201628	216.319	239.09	212.337	144.396	155.461	84.6453
PSOL00894-TA	306.523	0.366515	0.45899	0.798525	0.424566	0.740062	353.599	134.226	313.497	418.127	279.697	339.992
PSOL00896-TA	1.01638	0.116954	1.94064	0.0602655	0.951944	NA	1.04	2.09728	0	0.885863	0.664363	1.41075
PSOL00895-TA	0.110727	0.163201	4.08047	0.0399956	0.968097	NA	0	0	0	0	0.664363	0
PSOL00898-TA	518.652	0.710509	0.604151	1.17604	0.239577	0.619524	255.839	612.406	313.497	763.614	904.862	261.695
PSOL00900-TA	1113.55	1.20789	0.905217	1.33436	0.182085	0.563994	797.678	60.8212	1158.84	1670.74	966.648	2026.55
PSOL00902-TA	30.9778	-0.0352138	0.525074	-0.0670644	0.94653	0.982284	18.72	39.8484	36.0572	31.8911	21.2596	38.0904
PSOL00903-TA	37.4839	0.55959	0.693792	0.806568	0.419916	0.73612	17.68	54.5293	20.0318	45.179	22.5883	64.8947
PSOL00901-TA	1600.45	-0.469294	0.280836	-1.67106	0.0947098	0.449832	1451.84	2317.5	1807.87	1473.19	1378.55	1173.75
PSOL05626-TA	24.1807	1.02284	1.16049	0.881385	0.378109	0.714308	31.1999	0	16.0254	11.5162	52.4846	33.8581
PSOL05630-TA	196.265	0.887974	1.1386	0.779881	0.435461	0.745903	330.719	12.5837	69.1096	436.73	278.368	50.0818
PSOL12118-TA	16110.8	-3.82105	0.765347	-4.99256	5.95827e-07	3.46196e-05	12841.9	60118.6	17317.5	1600.75	3775.57	1010.81
PSOL05634-TA	0.295288	1.27747	4.02027	0.317758	0.750668	NA	0	0	0	1.77173	0	0
PSOL05635-TA	149.373	0.774548	0.659493	1.17446	0.240211	0.619524	153.92	58.7239	117.186	78.8418	328.86	158.71
PSOL05636-TA	0	NA	NA	NA	NA	NA	0	0	0	0	0	0
PSOL05047-TA	516.376	0.593837	0.916363	0.648037	0.516961	0.790915	323.439	803.259	109.173	164.77	1237.71	459.906
PSOL05045-TA	3310.71	-0.284033	0.30684	-0.925669	0.354618	0.701328	4518.79	3731.07	2657.22	2668.22	2802.28	3486.68
PSOL05053-TA	344.137	0.00412252	0.98656	0.00417868	0.996666	0.998585	482.559	16.7783	530.842	419.013	345.469	270.159
PSOL05052-TA	309.545	0.45521	0.316725	1.43724	0.150649	0.530129	266.239	236.993	279.443	307.394	289.662	477.54
PSOL05051-TA	10750.3	0.22101	0.353127	0.625864	0.531404	0.799158	7547.26	8449.95	13786.9	13710.5	9538.25	11468.7
PSOL05054-TA	1261.84	0.471757	0.268775	1.75521	0.079223	0.412642	915.198	1138.82	1118.77	1505.97	1150.68	1741.58
PSOL05049-TA	130.882	0.212086	0.539368	0.393211	0.694164	0.876263	66.5598	169.88	128.203	213.493	95.0039	112.155
PSOL05055-TA	2.40464	0.385623	1.89772	0.203203	0.838976	NA	2.07999	0	4.00636	0	1.99309	6.3484
PSOL05050-TA	629.2	-0.146101	0.272625	-0.535905	0.592024	0.827622	593.839	727.757	662.05	724.636	599.255	467.665
PSOL05057-TA	377.049	1.1191	0.514888	2.17347	0.0297447	0.248323	242.319	117.448	351.558	432.301	720.833	397.833
PSOL05056-TA	598.238	1.24509	0.543251	2.29193	0.0219098	0.205481	373.359	174.074	515.818	746.782	1238.37	541.024
PSOL05058-TA	1757.4	0.270582	0.173235	1.56194	0.118302	0.487581	1598.48	1426.15	1751.78	1924.09	1937.95	1905.93
PSOL05061-TA	424.113	0.122262	0.184939	0.661092	0.508553	0.788086	441.999	387.997	387.615	434.959	425.856	466.254
PSOL05063-TA	30.7317	0.339894	0.512018	0.663832	0.506798	0.786731	35.3599	29.362	17.027	25.69	33.2181	43.7334
PSOL05064-TA	2561.96	-1.40139	0.571026	-2.45417	0.0141211	0.15654	1924	6851.82	2375.77	1553.8	1564.57	1101.8
PSOL05062-TA	3380.78	-0.00785247	0.438819	-0.0178946	0.985723	0.995272	2298.39	4555.3	3317.26	4856.3	2909.24	2348.2
PSOL05065-TA	2927.64	-0.128752	0.245207	-0.525073	0.599532	0.831062	2981.67	3695.41	2499.97	2784.27	2588.36	3016.19
PSOL05059-TA	2129.3	-0.0186682	0.216045	-0.0864091	0.931141	0.976332	2238.07	2021.78	2168.44	2087.98	1797.77	2461.77
PSOL05060-TA	311.421	0.314409	0.309632	1.01543	0.309903	0.677577	213.199	274.744	344.547	395.095	289.662	351.278
PSOL05066-TA	0.530413	2.14515	3.96942	0.54042	0.588908	NA	0	0	0	1.77173	0	1.41075
PSOL05067-TA	372.521	1.44624	0.654412	2.20998	0.0271066	0.23363	328.639	142.615	128.203	225.009	504.251	906.41
PSOL05070-TA	707.215	1.20625	0.683204	1.76557	0.0774678	0.410052	726.958	354.441	201.319	515.572	682.965	1762.03
PSOL11545-TA	4.13678	-1.20383	1.30289	-0.923974	0.3555	NA	2.07999	12.5837	3.00477	0.885863	1.32873	4.93764
PSOL11547-TA	58.0033	0.831362	0.881925	0.942668	0.345851	0.697357	55.1199	56.6266	14.0222	17.7173	137.523	67.0108
PSOL11546-TA	901.392	-0.842621	0.502143	-1.67805	0.0933374	0.446377	762.318	2011.29	700.111	648.452	612.542	673.635
PSOL11544-TA	121.574	-1.14912	0.673785	-1.70546	0.0881084	0.433658	195.52	232.798	75.1192	30.1193	117.592	78.2969
PSOL06842-TA	496.286	1.34993	0.501095	2.69396	0.00706083	0.0955622	353.599	155.199	328.521	428.758	1010.5	701.145
PSOL06844-TA	2717.2	0.609929	0.334742	1.82209	0.0684417	0.388297	1974.96	1788.98	2688.26	3393.74	2384.4	4072.85
PSOL06849-TA	82.9263	0.494074	0.933836	0.52908	0.59675	0.830469	85.2798	4.19456	116.184	100.102	81.0522	110.744
PSOL06843-TA	1403.74	0.088959	0.153144	0.580886	0.561318	0.81333	1372.8	1279.34	1427.26	1469.65	1387.19	1486.23
PSOL06845-TA	2068.64	-0.0249904	0.227275	-0.109957	0.912444	0.969807	1893.84	1854	2509.98	2199.6	1998.4	1956.01
PSOL06847-TA	271.059	0.407494	1.11662	0.364935	0.71516	0.88385	274.559	4.19456	419.666	301.193	279.697	347.046
PSOL06848-TA	252.636	-0.0999797	0.257263	-0.388628	0.697551	0.877309	238.159	312.495	235.373	263.101	255.78	210.908
PSOL06846-TA	996.642	0.259723	0.197338	1.31613	0.18813	0.569405	857.998	885.053	977.551	1195.91	958.011	1105.33
PSOL06851-TA	11882.3	-0.202846	0.201443	-1.00696	0.313952	0.680449	14627.6	11715.4	11804.7	10255.6	10931.4	11959
PSOL06850-TA	847.924	-1.47663	0.448135	-3.29506	0.000984009	0.0198174	1341.6	1566.67	835.325	310.052	665.691	368.207
PSOL06854-TA	6446.35	0.273308	0.344537	0.79326	0.427626	0.74265	4193.27	6308.63	7011.12	7895.69	5178.71	8090.68
PSOL06855-TA	2561.08	0.500759	0.248209	2.01749	0.0436448	0.313195	2346.23	2005	2011.19	2705.42	2611.61	3687.01
PSOL06852-TA	2520.91	0.198598	0.2522	0.787461	0.431012	0.744122	2071.67	2552.39	2419.84	2810.84	2145.89	3124.82
PSOL06856-TA	1872.22	-0.907447	0.361534	-2.50999	0.0120735	0.14144	1835.6	3561.19	1932.07	1349.17	1352.64	1202.67
PSOL06853-TA	464.894	-3.4905	0.909698	-3.83699	0.000124551	0.00356717	197.6	1996.61	367.583	51.38	128.222	47.9657
PSOL06860-TA	1449.25	0.221138	0.32238	0.685954	0.492742	0.778987	1035.84	1396.79	1582.51	1988.76	1441.67	1249.93
PSOL06862-TA	1914.48	-0.661626	0.324872	-2.03657	0.041693	0.304245	1746.16	2952.97	2339.71	1828.42	1350.65	1268.97
PSOL06861-TA	1210.28	-2.93176	0.492536	-5.95238	2.64266e-09	2.59391e-07	1473.68	3508.75	1438.28	301.193	340.154	199.622
PSOL06859-TA	633.13	-3.39985	0.699077	-4.86334	1.15421e-06	6.34189e-05	479.439	2095.19	895.421	158.569	122.907	47.2603
PSOL06858-TA	2304.4	-0.107505	0.313755	-0.34264	0.731869	0.892418	2002	2753.73	2415.83	2569	2509.3	1576.52
PSOL06857-TA	2933	-0.519439	0.185391	-2.80185	0.00508098	0.0745555	3946.79	3215.13	3203.08	2390.06	2367.79	2475.17
PSOL11972-TA	0.346666	-2.50591	4.04039	-0.620215	0.535117	NA	2.07999	0	0	0	0	0
PSOL06867-TA	0.221454	0.915697	4.05198	0.225988	0.821211	NA	0	0	0	0	1.32873	0
PSOL06864-TA	0.674127	-3.33049	3.98554	-0.835643	0.403356	NA	1.04	0	3.00477	0	0	0
PSOL03925-TA	51.5037	1.30051	0.774618	1.67891	0.0931696	0.446208	44.7199	8.38913	35.0556	28.3476	92.3464	100.164
PSOL03927-TA	3308.27	-1.45145	0.49345	-2.94143	0.00326705	0.0531027	3076.31	7952.89	3506.56	2204.03	1842.28	1267.56
PSOL03928-TA	3535.17	-0.453833	0.314078	-1.44497	0.148467	0.525745	3450.71	5593.45	3218.11	3143.04	2802.95	3002.79
[truncated: 9,882 more rows]
