# Supplementary material for: Fatty acyl-CoA reductase influences wax biosynthesis in the cotton mealybug, Phenacoccus solenopsis Tinsley
Source: Commun Biol. 2022 Oct 19;5:1108. doi: 10.1038/s42003-022-03956-y (PMC9582030; doi:10.1038/s42003-022-03956-y)
Supplement: Supplementary file 7 — Supplementary Data 4 [file 42003_2022_3956_MOESM7_ESM.xlsx]

## Sheet: Fig.2c
	1st-instar	2nd-instar	3nd-instar female	Adult female	Pupal	Adult male
rep.1	12.6847	10.4508	17.4267	15.8691	2.87969	1.35959
rep.2	11.9471	7.62763	18.5908	14.4286	2.92101	1.1899
rep.3	5.91914	9.75098	9.02591	14.6708	3.90467	1.303
rep.4	10.7045	5.46341	14.9142	13.2645	6.39069	0.910782
rep.5	11.5376	6.55934	15.2676	14.0286	1.70672	0.786215
rep.6	4.30523	5.91365	9.68758	13.1099	5.46885	0.989897
	Fat body	Integument	Ovary	Gut
rep.1	53.1707	2.34961	1.48252	0.315342
rep.2	38.1753	1.18757	1.36111	1.45941
rep.3	40.8049	1.32552	2.7951	1.38967
rep.4	45.4699	3.51278	2.75118	0.83558

## Sheet: Fig.3d
	WT	#1	#3	#4	#5	#10	#14	#19	#25	#26
rep.1	0.060354	0.176062	0.078051	-0.41986	0.066559	1.71728	1.313	3.09198	0.685176	3.48267
rep.2	-0.0356	1.17986	1.29374	-0.40439	0.432824	2.56859	0.332431	3.06694	0.644184	3.17335
rep.3	-0.0317	0.315927	-0.20738	0.044798	0.431743	0.546335	0.023293	3.26417	-0.20641	2.8186

## Sheet: Fig.4
Fig.4a
		dsGFP	dsPsFAR	WT	Trans
	rep.1	1.17028	0.610922	1.18201	0.428792
	rep.2	1.04623	0.547689	1.20701	0.449835
	rep.3	1.03366	0.54866	0.792994	0.41074
	rep.4	0.749836	0.483486	0.817994	0.429789
Fig.4c
	Days	dsGFP			dsPsFAR			WT			Trans
		rep.1	rep.2	rep.3	rep.1	rep.2	rep.3	rep.1	rep.2	rep.3	rep.1	rep.2	rep.3
	0	100	100	100	100	100	100	100	100	100	100	100	100
	1	96.6667	96.6667	96.875	93.75	93.5484	96.6667	96.6667	96.6667	96.6667	100	96.6667	96.6667
	2	96.6667	93.3333	96.875	90.625	87.0968	83.3333	96.6667	96.6667	96.6667	90	96.6667	96.6667
	3	96.6667	90	93.75	81.25	83.871	80	96.6667	96.6667	96.6667	80	90	96.6667
	4	96.6667	90	93.75	78.125	83.871	80	96.6667	96.6667	96.6667	80	90	86.6667
	5	93.3333	86.6667	93.75	78.125	83.871	80	96.6667	93.3333	96.6667	80	90	83.3333
	6	93.3333	86.6667	90.625	75	77.4194	80	90	93.3333	96.6667	76.6667	86.6667	80
	7	93.3333	86.6667	90.625	68.75	77.4194	76.6667	90	93.3333	96.6667	70	80	80
	8	93.3333	86.6667	90.625	62.5	77.4194	73.3333	90	93.3333	96.6667	66.6667	73.3333	80
	9	93.3333	86.6667	90.625	62.5	77.4194	70	90	93.3333	96.6667	66.6667	70	76.6667
	10	93.3333	86.6667	90.625	62.5	77.4194	70	86.6667	86.6667	90	56.6667	70	76.6667
	11	93.3333	86.6667	90.625	62.5	77.4194	70	86.6667	86.6667	90	56.6667	66.6667	73.3333
	12	93.3333	86.6667	90.625	62.5	77.4194	70	86.6667	86.6667	90	50	66.6667	70
	13	93.3333	86.6667	90.625	62.5	77.4194	70	86.6667	86.6667	90	50	66.6667	70
	14	93.3333	86.6667	90.625	62.5	77.4194	70	86.6667	86.6667	90	50	66.6667	70

## Sheet: Fig.5a
	dsGFP						dsPsFAR						WT						Trans
	rep.1	rep.2	rep.3	rep.4	rep.5	rep.6	rep.1	rep.2	rep.3	rep.4	rep.5	rep.6	rep.1	rep.2	rep.3	rep.4	rep.5	rep.6	rep.1	rep.2	rep.3	rep.4	rep.5	rep.6
Total CHCs	17.7121	9.86145	14.9984	6.67885	8.21558		5.55569		3.32538	5.67631	6.0275	2.58589	11.2877	13.4142	13.2645		9.15554	7.56062	2.96287	3.8082		6.24958	3.49268	6.66438
C9	1.47655	0.283247	1.53875	0.232439	1.58187	0.329117	0.272093	0.315743	1.65845	0.508301	1.25257	0.068199	0.91185	0.86336	1.00272	0.2446	0.32766	1.4201	0.27212	0.30214	1.94571	1.8207	0.11775	0.33922
C10													0.03021	1.85792	1.10596		0.6347				1.48702	0.00949
C11	0.376627	0.465335	0.24619	0.090444	0.096644	0.133225	0.07372	0.063098	0.106494	0.065965	0.038362	0.065937	0.18896			0.0622		0.13029	0.0597	0.04929	0.00578	3.53525	0.10329	0.03679
C13	3.02318			2.01061	2.82948	0.369751	0.207583	0.440695	0.577404	0.994886	2.45203	0.788987	2.71466	2.75287	2.80523	0.7554	1.26158	2.52218	0.67862	0.78221	0.10646	3.53525	0.11645	0.04433
C14	0.994278	0.413547			0.103873	0.004005			0.082896	0.040975	0.952375			0.00248	0.01437		0.08783	0.08953		0.12973	0.21782		0.03783	0.03661
C15	3.30316	0.831123	0.272086	1.49653	0.725584	0.955302	0.873577	0.009271	0.137863	0.597666	1.08982	0.493703	1.67481	0.13367	0.05803	0.36407	0.03053	0.76809	0.49343	0.41025	0.0657	0.03717	0.53517	0.39368
C16			3.26454	1.50048	1.83074	0.991934	0.073815	0.075223	0.764968	0.90604	0.104536	0.502354	0.12885	0.00124	0.04994	0.62313	0.00173	1.18886	0.72646	0.78958	0.06753		1.44398	0.03597
C17	0.966204	2.23661		0.22266	0.440556	0.080809	0.029865	0.126569		0.152375		0.10132	0.03585	0.00249	0.04105	0.08204	0.03972		0.19131	0.17623	0.0441	0.08865		0.04794
C18	0.225745	0.395362	0.012731		0.189037	0.166978	0.003715	0.002002	0.021949		0.057635	0.006524	0.02879	0.06047	0.04643	0.01291	0.01946		0.02137			0.15784	0.18748	0.03701
C19	0.001844	0.015834	0.18981	0.075995	0.062192	0.048433	0.0815		0.01661	0.054879	0.044567	0.060797	0.25176	0.6444	0.64591	0.0016	0.5007	0.19538		0.0016	0.07687	0.08671	0.13566	0.00426
C20	3.45285		4.18054	0.218919	0.009019	0.003473	2.45097	4.15947	0.050184	1.9639	0.004537	0.113779	1.97229	2.68017	3.5038		3.69061		0.37428	0.73238	3.45494	0.23523	0.19529	3.41801
C22	2.02179		2.15959	0.109594		0.001933	1.47556	2.1908		0.208204	0.021686	0.106587	2.79425	3.55739	2.8351	0.1388	2.06602	0.08828	0.10458	0.39907	4.13423	0.15907	0.2448	2.16111
C23													0.13442	0.22036	0.20498		0.07339	0.05406			0.15328			0.03575
C24	0.269525	0.235309	0.190392	0.173102	0.107256	0.135912	0.010222	0.002242	0.005122	0.137648	0.003704	0.235664	0.26261	0.01368	0.10626	0.00163	0.08675	0.5883			0.32883	0.08797	0.03322	0.06752
C25													0.15078	0.00029	0.06992		0.00207	0.36093			0.00383		0.06788
C26	0.348328	0.233931	0.010193	0.093134	0.001839	0.003189	0.002208	0.002361	0.002547		0.024381	0.011609		0.00124	0.00207	0.01272		0.00572	0.00139	0.00158	0.00151		0.00864	0.00468
C27														0.07099	0.1183		0.0613	0.04616			0.10187		0.02269
C28	0.364759	0.424644	0.163783	0.26742	0.205714	0.049071			0.00327		0.002928	0.001941		0.00634	0.00112	0.03487		0.03386			0.00765		0.04208	0.0015
C29														0.16467	0.22974		0.0747	0.02469			0.00555	0.00713	0.00493
C30	0.18705	0.223881	0.167475	0.135996	0.01041	0.013841	0.000866		0.003311	0.005095	0.009077	0.001899	0.00285	0.00086		0.00056	0.07347	0.02376	0.03309		0.0059		0.00397
C31		0.019137		0.001598	0.021375				0.000811	0.021158	0.007658	0.012286		0.37383	0.41503		0.11929	0.01412			0.01039	0.01362
C33		0.135359		0.041961								0.004513		0.00075	0.00141						0.00415
C35		0.021469				0.004872				0.00799		0.002578		0.00105	0.00168		0.00126	0.00631		0.03414	0.00363		0.00937
C37		0.025287		0.005544						0.011229		0.007211	0.00477	0.00368	0.0055	0.00203	0.00277		0.00652		0.02111	0.01075	0.1822

## Sheet: Fig.6
Fig.6a		<10%RH		75%RH		<10%RH		75%RH				Fig.6b
		dsGFP	dsPsFAR	dsGFP	dsPsFAR	WT	Trans	WT	Trans						+Deltamethrin				+Deltamethrin
	Survival days	2	1	2	1	1	1	2	2				dsGFP	dsPsFAR	dsGFP	dsPsFAR	WT	Trans	WT	Trans
		2	1	2	1	2	2	3	4			rep.1	96.5517	90.9091	80	65.2174	96.6667	90	66.6667	53.3333
		2	2	2	2	2	2	4	5			rep.2	93.3333	87.5	83.3333	65.2174	96.6667	86.6667	76.6667	50
		2	2	4	2	2	2	4	5			rep.3	93.5484	88	78.5714	61.7647	93.3333	83.3333	73.3333	46.6667
		2	2	4	2	3	2	5	6
		3	2	5	2	3	2	6	6
		3	2	6	3	3	2	6	7
		3	2	6	3	3	3	6	7
		3	2	7	3	3	3	6	8
		3	2	7	3	3	3	6	8
		3	3	7	4	4	3	7	8
		3	3	7	4	4	3	7	8
		3	3	7	4	4	3	8	9
		3	3	7	4	4	3	8	9
		3	3	8	4	5	3	8	9
		3	3	9	4	5	3	9	9
		4	3	9	5	5	4	10	10
		4	3	9	5	5	4	10	10
		4	3	9	6	5	4	10	10
		4	3	9	6	6	4	11	10
		4	3	9	7	6	4	11	10
		4	3	10	7	6	4	12	10
		4	4	10	8	6	4	12	10
		4	5	10	9	6	4	13	11
		4	5	10	9	6	4	13	11
		5	5	11	9	7	4	15	12
		6	6	13	10	7	5	16	13
		7	6	15	10	8	5	16	13
		7	6	15	10	8	5	17	15
		7	7	16	11	8	6	17	16
		1	7	1	11	2	6	1	1
		1	1	4	13	2	1	2	1
		2	1	4	16	3	2	4	3
		2	1	5	16	3	2	4	4
		2	2	5	2	3	2	5	4
		2	2	5	2	3	2	5	5
		2	2	6	3	4	2	6	5
		2	2	6	3	4	2	6	5
		2	2	6	4	4	3	6	7
		3	2	7	4	4	3	6	7
		3	2	7	4	4	3	6	7
		3	2	7	4	5	3	8	7
		3	2	7	5	5	3	8	8
		3	2	7	5	5	3	9	8
		3	2	8	5	5	3	9	8
		3	3	8	5	5	3	9	8
		3	3	9	6	5	4	9	8
		4	3	9	6	5	4	10	9
		4	3	9	8	6	4	10	9
		4	3	9	8	6	4	10	9
		4	3	9	8	6	4	11	9
		4	3	9	9	6	4	13	9
		4	3	9	9	6	4	13	10
		4	3	10	12	7	4	13	10
		5	4	12	12	7	4	14	10
		5	4	12	13	7	5	14	10
		5	4	13	13	7	5	15	12
		5	4	13	14	8	5	15	12
		6	4	14	14	8	5	16	16
		7	5	17	15	8	6	16	17
		7	5	2	16	1	6	1	1
		2	7	2	16	1	1	1	2
		2	1	3	16	2	1	4	5
		2	1	4	2	2	1	4	5
		2	2	6	2	2	2	4	5
		3	2	6	2	3	2	5	5
		3	2	6	4	3	2	6	6
		3	2	6	4	3	2	6	6
		3	2	6	4	3	2	6	6
		3	2	7	5	3	3	7	7
		3	2	7	5	3	3	7	7
		3	2	7	5	4	3	7	7
		3	2	8	5	4	3	7	8
		3	2	8	5	4	3	7	8
		4	3	8	7	4	3	7	8
		4	3	8	7	4	3	8	8
		4	3	8	7	4	3	8	8
		4	3	8	7	5	4	8	9
		4	3	9	8	5	4	9	9
		4	3	9	8	5	4	9	10
		4	3	9	8	5	4	9	10
		4	3	9	9	5	4	10	10
		4	3	10	9	5	4	10	10
		4	3	10	9	6	4	11	10
		5	4	10	9	6	4	11	11
		5	4	11	10	6	4	14	11
		5	4	11	10	6	5	15	11
		5	5	14	11	7	6	16	13
		6	5	15	14	7	6	18	13
		6	5	15	14	7	7	18	15
		7	6		14		8
			6		15
			7		16

## Sheet: Figs. 3
FAS-PSOL09676		1st-instar	2nd-instar	3nd-instar female	Adult female	Pupal	Adult male
	rep.1	0.646451	1.01589	1.93998	0.373327	1.39117	1.12029
	rep.2	0.618624	0.941215	1.3379	0.420668	2.12246	1.06632
	rep.3	0.211558	0.885802	0.354598	0.418729	1.11515	0.689849
	rep.4	0.590216	0.592974	0.484286	0.391079	1.50565	0.793929
	rep.5	0.269531	0.378583	0.526734	0.30973	0.588015	1.02383
	rep.6	0.912157	1.40418	0.455272	0.326428	1.74243	1.30578
FAS-PSOL12170		1st-instar	2nd-instar	3nd-instar female	Adult female	Pupal	Adult male
	rep.1	0.117064	0.0948914	0.483603	0.201433	4.64867	1.31743
	rep.2	0.145282	0.097513	0.25787	0.417076	4.27863	0.178394
	rep.3	0.069392	0.132597	0.241294	0.2464	2.9319	0.215431
	rep.4	0.099239	0.039055	0.056757	0.131484	3.49227	1.02952
	rep.5	0.044087	0.047309	0.109732	0.222347	4.24867	1.27439
	rep.6	0.03354	0.157983	0.052057	0.288098	7.09189	1.98484
ELO-PSOL06704		1st-instar	2nd-instar	3nd-instar female	Adult female	Pupal	Adult male
	rep.1	0.748256	0.733092	1.06491	0.7028	2.7132	1
	rep.2	0.266009	0.27749	0.867181	0.366463	3.1132	1.04304
	rep.3	0.650731	0.570971	0.516939	0.302067	2.9646	1.13564
	rep.4	0.364242	0.17097	0.13653	0.218573	3.06624	0.889478
	rep.5	0.344958	0.271336	0.261001	0.534321	2.9132	1.23771
	rep.6	0.410988	0.201964	0.226588	0.425064	2.70876	0.694136
ELO-PSOL00600		1st-instar	2nd-instar	3nd-instar female	Adult female	Pupal	Adult male
	rep.1	2.74573	2.53665	2.0074	2.45124	2.201	0.505085
	rep.2	3.22038	1.71534	1.86496	3.50934	3.55445	0.492393
	rep.3	1.72351	1.57398	0.001617	1.38645	2.59619	0.288179
	rep.4	3.81528	1.64948	1.75521	1.49952	1.61457	0.097907
	rep.5	1.0076	2.2108	2.92696	1.67395	1.83881	2.03068
	rep.6	1.54094	1.93725	2.6336	2.03041	2.601	2.58575
FAR- PSOL06156		1st-instar	2nd-instar	3nd-instar female	Adult female	Pupal	Adult male
	rep.1	0.523914	0.368111	0.1791	0.178474	2.92762	1.68895
	rep.2	0.309818	0.166217	0.298028	0.285527	1.51904	0.187722
	rep.3	0.575298	0.124883	0.290228	0.285677	1.52643	0.227753
	rep.4	0.139804	0.090032	0.080592	0.214436	1.38668	0.919789
	rep.5	0.245852	0.075633	0.100584	0.264635	1.87953	1.48699
	rep.6	0.064224	0.203067	0.126068	0.299216	2.03788	1.4888

## Sheet: Figs.4
PsFAR-PsSOL06156
	dsGFP	dsPsFAR	WT	Transgenic
rep.1	1.03093	0.98313	1.0843	1.0724
rep.2	1.00053	0.852579	0.906306	1.05968
rep.3	0.978402	0.918436	0.950992	1.05678
rep.4	0.990143	0.925729	1.05841	1.01135
PsFAR1
rep.1	1.02861	1.02194	1.01186	1.0444
rep.2	0.901772	0.840632	0.929545	1.10894
rep.3	1.01134	0.949536	1.02301	0.952191
rep.4	1.05828	0.951733	1.03559	0.750527
PsFAR2
rep.1	0.999389	0.981038	1.02117	0.953662
rep.2	0.957682	1.0256	0.98033	0.957716
rep.3	1.02067	0.971782	1.03721	0.981214
rep.4	1.02226	1.01515	0.961291	0.98571

## Sheet: Figs.6
Days	dsGFP			dsPsFAR			WT			Trans
	rep.1	rep.2	rep.3	rep.1	rep.2	rep.3	rep.1	rep.2	rep.3	rep.1	rep.2	rep.3
0	100	100	100	100	100	100	100	100	100	100	100	100
1	100	75	89.2857	92.3077	100	96.1538	90	83.3333	80	93.3333	96.6667	92.3077
2	89.2857	70.8333	85.7143	76.9231	100	88.4615	87.5	83.3333	80	93.3333	96.6667	92.3077
3	82.1429	70.8333	75	73.0769	86.3636	65.3846	85	83.3333	80	86.6667	86.6667	89.7436
4	82.1429	58.3333	53.5714	73.0769	77.2727	46.1538	80	83.3333	76.6667	86.6667	83.3333	89.7436
5	71.4286	58.3333	53.5714	65.3846	77.2727	46.1538	75	80	76.6667	86.6667	80	71.7949
6	64.2857	58.3333	53.5714	53.8462	59.0909	46.1538	67.5	76.6667	76.6667	73.3333	80	66.6667
7	64.2857	58.3333	53.5714	53.8462	59.0909	46.1538	67.5	76.6667	76.6667	73.3333	70	66.6667
8	64.2857	58.3333	53.5714	53.8462	59.0909	46.1538	67.5	76.6667	76.6667	73.3333	70	66.6667
9	64.2857	58.3333	53.5714	53.8462	59.0909	46.1538	67.5	73.3333	76.6667	73.3333	70	66.6667
10	64.2857	58.3333	53.5714	53.8462	59.0909	46.1538	67.5	73.3333	76.6667	73.3333	70	66.6667

## Sheet: Figs.7
Feeding on tomato
		25,000mg/L	2,500mg/L	250mg/L	25mg/L	2.5mg/L	Water	Blank
24h post-spray	rep.1	26.6667	36.6667	66.6667	86.6667	93.3333	93.3333	96.6667
	rep.2	23.3333	40	50	76.6667	93.3333	100	100
	rep.3	13.3333	36.6667	66.6667	80	100	100	100
48h post-spray	rep.1	16.6667	33.3333	60	83.3333	93.3333	86.6667	96.6667
	rep.2	10	30	40	73.3333	93.3333	96.6667	100
	rep.3	3.33333	26.6667	50	80	96.6667	100	100
72h post-spray	rep.1	3.33333	16.6667	43.3333	83.3333	86.6667	86.6667	93.3333
	rep.2	3.33333	20	26.6667	73.3333	90	96.6667	100
	rep.3	0	20	43.3333	76.6667	96.6667	100	100
Feeding on tobacco
		25,000mg/L	2,500mg/L	250mg/L	25mg/L	2.5mg/L	Water	Blank
24h post-spray	rep.1	6.66667	40	56.6667	73.3333	93.3333	96.6667	100
	rep.2	13.3333	50	66.6667	83.3333	93.3333	100	100
	rep.3	16.6667	46.6667	70	80	96.6667	100	100
48h post-spray	rep.1	0	23.3333	46.6667	66.6667	93.3333	96.6667	100
	rep.2	3.33333	23.3333	46.6667	76.6667	90	96.6667	100
	rep.3	3.33333	20	50	73.3333	96.6667	100	100
72h post-spray	rep.1	0	10	26.6667	66.6667	90	96.6667	100
	rep.2	0	6.66667	33.3333	73.3333	90	96.6667	100
	rep.3	3.33333	6.66667	33.3333	73.3333	96.6667	100	100
